# Supplementary material for: The genetics of occupational asthma development among workers exposed to diisocyanates: A systematic literature review with meta-analysis
Source: Front Genet. 2022 Oct 6;13:944197. doi: 10.3389/fgene.2022.944197 (PMC9582143; doi:10.3389/fgene.2022.944197)
Supplement: Supplementary file 1 [file Table1.XLSX]

## Sheet: File Contents
Tab title	Description	Category
Search Terms	Terms used to search the databases for the systematic literature review	Methods
Study Information_By Author	Extracted characteristics of the study participants and potential for bias evaluation data; studies are organized by grouping together papers from the same research groups	Study characteristics
Questions for Authors	Questions we asked authors for trying to aqcuire additional data	Data inquries
Significant markers_Cand Gene	Significant genetic markers reported in the candidate gene studies	Data and results of the meta-analysis
Insig Markers_Candidate Genes	Insignificant genetic markers reported in the candidate gene studies
GWAS Markers_Data	Data on all reported genome-wide association genetic markers
Meta-Analysis Data	Data for genetic markers that were studied by more than group and were thus able to be meta-analyzed
1000Genomes_4SNPs_Data	There were 4 CTNNA3 single nucleotide polymorphisms (SNPs) that were able to be meta-analyzed; this tab pulled data from the 1000 Genomes project for the controls to see how that impacts the meta-analysis results
Meta- and Sensitivity Analysis	Results of the meta-analysis and the sensitivity analyses, in which the data was process 8 different ways. The rank ordering of which control group was used for the analyses were: (list 1) AW,NC,(no DA-) using unadjusted PORs [primary analysis], (list 2) AW,NC,(no DA-) using author adjusted PORs, (list 3) NC,AW,(no DA-) using unadjusted PORs, (list 4) NC,AW,(no DA-) using author adjusted PORs, (l…
Markers with two controls_Data	All data for genetic markers in studies that contained two control groups	Control comparisons
AW vs NC Dominant_Data	Data for genetic markers in studies that contained two control groups, filtered down to remove haplotype results and only include markers with data for asymptomatic workers (AW) and normal controls (NC). For SNPs in the analysis, data for the dominant model was used.
AW vs NC Dominant_Results	Meta-analysis of the data on the "AW vs NC Dominant_Data" tab
AW vs NC Recessive_Data	Data for genetic markers in studies that contained two control groups, filtered down to remove haplotype results and only include markers with data for asymptomatic workers (AW) and normal controls (NC). For SNPs in the analysis, data for the recessive model was used.
AW vs NC Recessive_Results	Meta-analysis of the data on the "AW vs NC Recessive_Data" tab
DA- vs AW Dominant_Data	Data for genetic markers in studies that contained two control groups, filtered down to remove haplotype results and only include markers with data for diisocyanate asthma negative controls (DA-) and asymptomatic workers (AW). For SNPs in the analysis, data for the dominant model was used.
DA- vs AW Dominant_Results	Meta-analysis of the data on the "DA- vs AW Dominant_Data" tab
DA- vs AW Recessive_Data	Data for genetic markers in studies that contained two control groups, filtered down to remove haplotype results and only include markers with data for diisocyanate asthma negative controls (DA-) and asymptomatic workers (AW). For SNPs in the analysis, data for the recessive model was used.
DA- vs AW Recessive_Results	Meta-analysis of the data on the "DA- vs AW Recessive_Data" tab

## Sheet: Search Terms
Search terms for each database
Embase, Pubmed, and Scopus were all searched on February 27th, 2019 without date restrictions on the results and then updated on January 30th, 2020.
	Database	Search terms	Number of results
	Embase	('single nucleotide polymorphism':ab,ti OR 'snp':ab,ti OR polymorphism:ab,ti OR haplotype:ab,ti OR locus:ab,ti OR loci:ab,ti OR allele:ab,ti OR genotype:ab,ti OR genotypes:ab,ti OR genotyping:ab,ti OR genetic:ab,ti OR genetics:ab,ti OR gene:ab,ti OR genes:ab,ti) AND (diisocyanate:ab,ti OR diisocyanates:ab,ti OR isocyanate:ab,ti OR isocyanates:ab,ti) AND ('occupational asthma':ab,ti OR asthma:ab,t…	91
	Pubmed	((("Polymorphism, Single Nucleotide"[Mesh]) OR haplotype[tw] OR locus[tw] OR loci[tw] OR allele[tw] OR genotype[tw] OR genotypes[tw] OR genotyping[tw] OR genetic[tw] OR genetics[tw] OR gene[tw] OR genes[tw])) AND (((Cyanates[Mesh] OR diisocyanate[tw] OR diisocyanates[tw] OR isocyanate[tw] OR isocyanates[tw])) AND ("Asthma, Occupational"[Mesh] OR "Asthma"[Mesh] OR occupational asthma[tw] OR occupa…	100
	Scopus	( TITLE-ABS-KEY ( "Single Nucleotide Polymorphism" OR "SNP" OR polymorphism OR haplotype OR locus OR loci OR allele OR genotype OR genotypes OR genotyping OR genetic OR genetics OR gene OR genes ) AND TITLE-ABS-KEY ( diisocyanate OR diisocyanates OR isocyanate OR isocyanates ) AND TITLE-ABS-KEY ( "occupational asthma" OR asthma OR "occupational asthmas" OR "diisocyanate asthma" OR "diisocyanate a…	143

## Sheet: Study Information_By Author
		Information about the cases, controls, and main findings for the papers included in the systematic literature review
		Alternating gray/white colors for columns C-X denotes studies published by the same research group
Category of information:
General Information	(First author, year)	(Bignon et al, 1994)	(Balboni et al, 1996)	(Mapp et al, 2000)	(Mapp et al, 2002)	(Beghé et al, 2004)	(J Bernstein et al, 1997)	(Piirilä et al, 2001)	(Wikman et al, 2002)	(Kim et al, 2006)	(Ye et al, 2006)	(Kim et al, 2009)	(Choi et al, 2009)	(Ye et al, 2010)	(Kim et al, 2015)	(Bernstein et al, 2006)	(Yucesoy et al, 2012)	(Bernstein et al, 2013)	(Yucesoy et al, 2014)	(Yucesoy et al, 2015a)	(Yucesoy et al, 2015b)	(Yucesoy et al, 2016)	(Bernstein et al, 2018)
	Title	HLA class II alleles in isocyanate-induced asthma.	Association between toluene diisocyanate-induced asthma and DQB1 markers: A possible role for aspartic acid at position 57	Association between HLA genes and susceptibility to toluene diisocyanate-induced asthma	Glutathione S-transferase GSTP1 is a susceptibility gene for occupational asthma induced by isocyanates.	Lack of association of HLA class I genes and TNF α-308 polymorphism in toluene diisocyanate-induced asthma.	T-cell receptor Vβ gene segment expression in diisocyanate-induced occupational asthma.	Glutathione S-transferase genotypes and allergic responses to diisocyanate exposure	N-acetyltransferase genotypes as modifiers of diisocyanate exposure-associated asthma risk	HLA DRB1*15-DPB1*05 haplotype: A susceptible gene marker for isocyanate-induced occupational asthma?	Relationship between neurokinin 2 receptor gene polymorphisms and serum vascular endothelial growth factor levels in patients with toluene diisocyanate-induced asthma.	Alpha-T-catenin (CTNNA3) gene was identified as a risk variant for toluene diisocyanate-induced asthma by genome-wide association analysis	The HLA DRB1*1501-DQB1*0602-DPB1*0501 haplotype is a risk factor for toluene diisocyanate-induced occupational asthma.	Probable role of beta 2-adrenergic receptor gene haplotype in toluene diisocyanate-induced asthma	Effects of MBL2 polymorhphisms in patients with diisocyanate-induced occupational asthma	Diisocyanate asthma and gene-environment interactions with IL4RA, CD-14 and IL-13 genes	Genetic variants in antioxidant genes are associated with diisocyanate-induced asthma	CTNNA3 (α-Catenin) gene variants are associated with diisocyanate: asthma: A replication study in a caucasian worker population	Genetic variants in the major histocompatibility complex class i and class II genes are associated with diisocyanate-induced asthma	N-Acetyltransferase 2 genotypes are associated with diisocyanate-induced asthma	Genome-wide association study identifies novel loci associated with diisocyanate-induced occupational asthma	Genetic variants in TNFα, TGFB1, PTGS1 and PTGS2 genes are associated with diisocyanate-induced asthma	Genetic variants with gene regulatory effects are associated with diisocyanate-induced asthma.
	Journal	American journal of respiratory and critical care medicine	European Respiratory Journal	Clinical and Experimental Allergy	The Journal of allergy and clinical immunology	Allergy: European Journal of Allergy and Clinical Immunology	Journal of Allergy and Clinical Immunology	Pharmacogenetics	Pharmacogenetics	Allergy: European Journal of Allergy and Clinical Immunology	Clinical and experimental allergy : journal of the British Society for Allergy and Clinical Immunology	Clinical and Experimental Allergy	International archives of allergy and immunology	Allergy, Asthma and Immunology Research	Experimental & Molecular Medicine	Annals of Allergy, Asthma and Immunology	Toxicological Sciences	Toxicological Sciences	Journal of Occupational and Environmental Medicine	Journal of Occupational and Environmental Medicine	Toxicological Sciences	Journal of Immunotoxicology	The Journal of allergy and clinical immunology
	Population same as in another paper? (we compared the number of controls and their age, smoking status, race, sex, and exposure duration across different studies)	No	Yes; same population as Fabbri 1995	Yes, overlapping population from Balboni 1996- 24 DA+ same and 9 AW same [Also note that one reference group is the same as another (unrelated) paper]	Apparent expansion on Hemmingson et al 2001	No	No	Yes (Wikman et al, 2002)	Yes (Piirilä et al, 2001)	AW appear to overlap with Choi 2009	Does not appear to be	DA+ might overlap with Choi 2009?	AW appear to overlap with Kim 2006; DA+ might overlap with Kim 2009?	Does not appear to be	Does not appear to be	Does not appear to be	Appears to be the same workers as Yucesoy 2015a and 2016	Does not appear to be	Does not appear to be	Appears to be the same workers as Yucesoy 2012 and 2016	No	Appears to be the same workers as Yucesoy 2012 and 2015a (minus the DA- group)	Does not appear to be
	Study design	Candidate gene study	Candidate gene study	Candidate gene study	Candidate gene study	Candidate gene study	Candidate gene study	Candidate gene study	Candidate gene study	Candidate gene study	Candidate gene study	GWAS	Candidate gene study	Candidate gene study	Candidate gene study	Candidate gene study	Candidate gene study	Candidate gene study	Candidate gene study	Candidate gene study	GWAS	Candidate gene study	GWAS and NGS
	Population country/race/ethnicity	European-born whites (10 from Italy, 34 from France)	Unrelated White Italians	White Italians (all unrelated to each other, all European born, and all working in Northern Italy)	Whites born in Europe living in North Italy	Whites born in Europe living in North Italy	North Americans	Ethnicities not stated directly, but participants appear to have worked in plants in Finland.	Ethnicities not stated directly, but participants appear to have worked in plants in Finland.	Korean	Korean	Korean	Korean	Korean	Korean	French-Canadian	French-Canadian	Caucasian French-Canadian and Spaniards	Caucasian French-Canadian and Spaniards	Caucasian French-Canadian		French Canadian	French Canadian and Spanish
DA Cases	Number of DA cases?	28	30	67	92	142	10	109	109	55	70	84	84	103	99	62	95	132	73	95	88; 74 successfully genotyped	95	91
Abbreviations: MIC = methacholine inhalation challenge, SIC = specific inhalation challenge, FEV1 = Forced exhalation volume in one second, PEF = Peak expiratory flow	Determination method for DA cases	MIC+ for 18 workers, and TDI SIC+ for 25 workers (3 SIC- workers included in case of false negative SICs). Diasgnosis of DA+ included: documented exposure, asthma symptoms (shortness of breath, wheezing, cough, and chest tightness at work, during the evening, or at night; bronchial responsiveness to methacholine challenge; and positive SIC (FEV1 fell by > 20%).	Diagnosis based on: exposure to isocyanates; asthma symptoms; airway hyperresponsiveness to methacholine inhalation challenge; an asthmatic reaction (fall in forced expiratory volume in one second (FEV1) of at least 20%) after exposure to TDI in the laboratory	exposure to isocyanates; asthma symptoms; airway hyperresponsiveness to methacholine inhalation challenge; an asthmatic reaction (a fall in forced expiratory volume in one second (FEV1) of at least 20%) after exposure to toluene diisocyanate (TDI) in the laboratory.	Exposure, asthma syptoms, MIC, SIC "Diagnosis of occupational asthma was based on the following: (1) exposure to TDI; (2) a history of wheezing, cough, dyspnea, and/or chest tightness; (3) a spirometric demonstration of a decrease in FEV1 of at least 20% after exposure to TDI in the laboratory; and (4) the presence of AHR to methacholine inhalation challenge or the presence of airway obstruction.…	Asthma symptoms related to TDI exposure, MIC+, SIC+ (FEV1 fall of >20%) after inhalation challenge with TDI (performed in 106 subjects)	The diagnosis of DOA was based on history of diisocyanate exposure in the workplace, clinical symptoms that decreased away from work, and peak flow variability at work compared with away from work. The diagnosis of DOA was confirmed by either a workplace or laboratory challenge with diisocyanates. IgE and IgG characterization was performed as well. Definition for a positive SIC test was not speci…	102 SIC+ (monitored for over 1 hr), 4 PEF home and work monitoring, 1 bronchial hyper-reactivity change, 2 with asthma with labile PEF variability such that SIC could not be performed (PEF = peak expiratory flow). Definition for a positive SIC test was not specified.	102 SIC+, 4 PEF home and work monitoring, 1 bronchial hyper-reactivity change, 2 with asthma with labile PEF variability such that SIC could not be performed. Definition for a positive SIC test was not specified.	Work-related respiratory symptoms, SIC+ (FEV1 fall of >20%), MIC+ "Fifty-five patients with TDI-induced asthma, aged from 20 to 64 years, who showed positive responses to TDI bronchoprovoca-tion tests were enrolled (group I) from three major medical centers(Ajou, Yonsei, and Inha University Hospitals)." "If the patients complained of lower respiratory symptoms, pulmonary function tests and inhala…	Mainly SIC+ (FEV1 fall of >20%) , did MIC too "Seventy patients with TDI-induced asthma, which was confirmed mainly by positive responses to TDI broncho- provocation tests, were enrolled into the TDI-OA group. ... All of the subjects underwent an interview, chest radiography, and skin prick test with common inhalant allergens, while lung function measurements and inhalation challenges with methac…	SIC+ (FEV1 fall of >20%) enrolled from the volunteers who had been exposed to TDI in their workplaces "All of them showed positive responses to TDI bronchoprovocation tests which were performed in our hospital" (ALL SIC+). "All the subjects participated in this study were ethnically Korean and underwent an interview, chest radiography, skin prick test with common inhalant allergens and lung funct…	SIC+ (FEV1 fall of >20%) Patients with TDI occupational asthma were enrolled from 4 university hospitals in Korea (Ajou, Soonchunhyang, Yonsei and Inha University Hospitals). "TDI-OA was diagnosed based on documented exposure to TDI in the workplace, work-related asthmatic symptoms and a positive response to a bronchial challenge test with methacholine and TDI, performed as described previously."	Primarily by SIC+ (authors did not specify how many cases were not diagnosed with DA based on SIC) "Patients were primarily diagnosed by positive responses to TDI bronchoprovocation tests." "Pulmonary function measurements and methacholine inhalation challenge were performed in TDI-OA subjects." "Normal saline inhalation at 5-minutes intervals was followed by a series of progressively increasing …	SIC+ (FEV1 fall of >20%) patients with DI-OA enrolled from a pool of volunteers who had been exposed to DI in their workplaces "The DI-OA phenotype was determined by positive responses to the DI-bronchial challenge test, which was performed at the Ajou University Medical Center, Suwon, South Korea. "	SIC+ (FEV1 fall of >20%) "Patients were evaluated and divided into DA-positive and DA-negative groups based on positive and negative responses to SIC, respectively. Evaluation included methacholine challenge testing performed before SIC. A decrease in forced expiratory volume in 1 second of at least 20% from baseline was defined as a positive SIC test result."	SIC+ (FEV1 fall of >20%) "A decrease in FEV1 of at least 20% from prechallenge baseline during the early and/or late asthmatic response was defined as a positive SIC test."	SIC+ (FEV1 fall of >20%) "A positive SIC response was defined as a fall in FEV1 of at least 20% from prechallenge baseline following a controlled exposure to a diisocyanate chemical in a laboratory-based challenge chamber."	SIC+ (FEV1 fall of >20%) "Symptomatic subjects were recruited from occupational pulmonary disease clinics located in Canada (Hôpital du Sacré-Coeurde Montréal, Montréal, 124 subjects; Laval Hospital, Sainte-Foy, 12 subjects; University Health Network, Toronto, Ontario, 2 subjects) and Spain (Fundación Jiménez Díaz, Madrid, 2 subjects). The subjects underwent SIC testing with the appropriate work-…	SIC+ (FEV1 fall of >20%) "Symptomatic subjects were recruited from occupational pulmonary disease clinics located in Canada (Sacre Coeur Hospital, Montreal; Laval Hospital, Sainte-Foy; University Health Network, Toronto) and Spain (Fundacion Jimenez Diaz, Madrid and Hospital Vall d’Hebron, Barcelona). The subjects underwent SIC with the appropriate work-relevant diisocyanate chemicals." "A decrea…	SIC+ (FEV1 fall of >20% in a challenge chamber, or, for workers in Toronto, lung function testing during work) "To confirm or exclude DA, controlled SIC testing was performed according to published protocols with the relevant diisocyanate chemical to which the worker was exposed. A positive SIC response was defined as a fall in forced expiratory volume in 1 second (FEV1) of at least 20% from prec…	SIC+ (FEV1 fall of >20%) "Symptomatic subjects were recruited from occupational pulmonary disease clinics located in Canada (Sacre Coeur Hospital, Montreal; Laval Hospital, Sainte-Foy; University Health Network, Toronto) and Spain (Fundacion Jimenez Diaz, Madrid and Hospital Vall d’Hebron, Barcelona). The subjects underwent SIC with the appropriate work-relevant diisocyanate chemicals according t…	87 were SIC+ (FEV1 fall of >20%), other 4 had peak expiratory flow (PEF) monitoring during 2 weeks of work and 1-2 weeks off work "Of the 91 cases, 87 underwent controlled SIC testing to a diisocyanate to prove OA conducted at 4 participating sites (2 sites in Spain and 2 sites in Quebec, Canada) in specialized laboratory facilities according to published protocols.26-28 SIC testing was not avail…
	Specific Diisocyanate Exposure Type	Not specified	TDI	TDI	TDI	TDI	3 HDI/3 MDI/1 TDI/2 MDI+TDI/1 HDI+MDI	41 HDI/42 MDI/22 TDI/3 TDI+HDI/1 TDI+MDI+NDI	41 HDI/42 MDI/22 TDI/3 TDI+HDI/1 TDI+MDI+NDI	TDI	TDI	TDI	TDI	TDI	Not listed	34 HDI/11 MDI/17 TDI	53 HDI/22 MDI/20 TDI	60 HDI/27 MDI/45 TDI	39 HDI/15 MDI/18 TDI	55 HDI/22 MDI/20 TDI	44 HDI/19 MDI/25 TDI	53 HDI/22 MDI/20 TDI	43 HDI/21 MDI/27 TDI
	Duration of exposure	9.4 ± 1.3 yr In months: 112.8 ± 15.6	14.7 ± 1.9 yr In months: 176.4 ± 22.8	17.7 ± 1.4 yr In months: 212.4 ± 16.8	17.9 ± 12.1 yr In months: 214.8 ± 145.2	16.2 ± 1.0 yr In months: 194.4 ± 12	Not specified	Not specified	Not specified	7.0 ± 3.9 yr In months: 84.0 ± 46.8	8.3 ± 6.6 yr In months: 99.6 ± 79.2	6.86 ± 4.85 yr (ave for 42 cases) In months: 82.32 ± 58.2	7.3 ± 5 yr In months: 87.6 ± 60	7.1 ± 4.9 yr In months: 85.2 ± 58.8	Not listed	12.6 yr In months: 151.7	12.05 ± 1.2 yr In months: 144.6 ± 14.4	11.28 ± 10.48 yr In months: 135.3 ± 125.8	12.19 ± 1.36 yr In months: 146.3 ± 16.36	12.05 ± 1.2 yr In months: 144.6 ± 14.4	12.33 ± 11.48 yr In months: 147.9 ± 137.8	12.05 ± 1.2 yr In months: 144.6 ± 14.4	11.91 ± 7.82 yr In months: 142.88 ± 93.79
	Industrial use of isocyante(s)?	Not specified	Not specified	Varnishing furniture in small shops	Furniture or body shops	Not specified	Not specified	44 in manufacturing and handling of polyurethanes, 34 in painting, 13 in car repair work, 7 in glueing , 3 in print work, and 8 patients had been working as cleaners, maintenance workers or work leaders in a polyurethane factory	44 in manufacturing and handling of polyurethanes, 34 in painting, 13 in car repair work, 7 in glueing , 3 in print work, and 8 patients had been working as cleaners, maintenance workers or work leaders in a polyurethane factory	Not listed	Spray painting and polishing departments of furniture and musical instruments industries	Spray painting and polishing departments of furniture and musical instruments industries	Not specified	Spray painters, furniture polishers, and musical instrument industries	Spray painting, furniture polishing, and the musical instrument and car industries	Not listed	Not listed for cases; HDI spray painters for controls	Not listed for cases; HDI spray painters for controls	Not listed	Not specified	Not specified	Not specified	Not specified
	Mean age of DA cases	36.4 +/- 1.9 years old	40 +/- 2	40.6 +/- 1.5	41.3 +/- 11.8	45.3 +/- 1.0	Not specified	39.5 +/- 10.1	39.5 +/- 10.1	42.3 +/- 10.1	41.8 +/- 9.4	41.21 +/- 9.56	41.6 +/- 9.8	41.3 +/- 9.8	42.46 +/- 9.71	47.7	42.4 +/- 1.2	40.9 +/- 11.4	42.4 +/- 1.32	42.3 +/- 1.2 (at diagnosis)	40.7 +/- 11.9	42.4 +/- 1.24	40.21 +/- 11.61
	Age range of DA cases	Not specified	Not specified	Not specified	Not specified	Not specified	Not specified	Not specified	Not specified	20-64	Not listed	Not listed	Not specified	Not specified	Not listed	Not listed	Not listed	Not listed	Not listed	21.2-65.0	22-64	Not specified	22.00-64.81
	Sex (M/F)	16/12	23/7	52/15	76/16	114/28	Not specified	85/24	85/24	36/19	47/23	57/27	54/30	69/34	65/34	54/8	84/11	114/18	63/10	84/11	77/11	84/11	77/14
	Race mix of DA cases	European-born whites	Italian whites	White Italians (all unrelated to each other)	Unrelated White Europeans living in North Italy	White Italians	Not specified	Not specified	Not specified	All Korean	Korean	All Korean	All Korean	All Korean	All Koreans	All White (primarily French-Canadians)	All White	French-Canadian and Spaniards	92% French-Canadian	All White	87 White, 1 Indian	All White	All white (64 French-Canadian / 18 Spanish / 9 other)
	Smoker status (current/ex/never)	Not specified	4/4/22	10/21/36	12/29/51	15/40/87	Not specified	28 current or ex smokers	28 current or ex smokers	33/5/17	13/10/47	Not listed	6/12/42	Not specified	Not listed	6 smokers	16/36/43	22/49/61	11/26/36	16/36/43	16/34/38	16/36/43	15/36/40
Control Group 1	Number of controls in group 1	16	12	27	39	50	15	73	73	47	59	263	47	60	99	75	116	131	67	117	832	142	238
Options: AW: Asymptomatic Workers, NC: Normal Controls, DA-: Symptomatic Workers Without DA (SIC-), if needed could also designate A.DA-: Asymptommatic Workers Without DA (SIC-)	Description of control group 1	AW	AW	AW	AW	AW	5 AW with >1 yr MDI exposure and normal PEFR at work+home, 5 asthmatics with no DI exposure, and 5 NC	AW- The controls comprised of exposed workers from five polyurethane producing plants	AW- The controls comprised of exposed workers from five polyurethane producing plants	AW	AW	NC	AW	AW	AW	DA-	DA-	DA-	AW	DA-	NC	AW	NC from 1000 genomic (1KG) control data set
	Specific Diisocyanate Exposure Type	Not specified	TDI	TDI (from varnishing furniture)	TDI	TDI	MDI (5 AW only)	0/56/17	0/56/17	0/0/47	0/0/59	N/A	0/0/47	0/0/60	Not listed	62/9/4	92/19/5	98/22/11	67/0/0	93/19/5	N/A	142/0/0	N/A
	Duration of exposure	16.4 ± 1.6 yr In months: 196.8 ± 19.2	15.8 ± 3.0 yr In months: 189.6 ± 36	11.3 ± 1.8 yr In months: 135.6 ± 21.6	9.8 ± 8.4 yr In months: 117.6 ± 100.8	11.0 ± 1.2 yr In months: 132 ± 14.4	>1 yr (5 AW only) In months: >12	Not specified	Not specified	12.0 ± 7.4 yr In months: 144.0 ± 88.8	11.1 ± 6.7 yr In months: 133.2 ± 80.4	N/A	12.1 ± 7.4 yr In months: 145.2 ± 88.8	12.0 ± 7.3 yr In months: 144 ± 87.6	Not listed	14.1 yr In months: 169.5	13.82 ± 1.08 yr In months: 165.8 ± 13.0	13.37 ± 11.42 yr In months: 160.4 ± 137.0	5.28 ± 0.23 yr In months: 63.4 ± 2.71	13.74 ± 1.08 yr In months: 164.9 ± 13.0	N/A	5.48 ± 0.19 yr In months: 65.8 ± 2.3	N/A
	Mean age of controls	39.6 +/- 1.8 years old	45 +/- 2	39 +/- 2.3	34.9 +/- 9.0	38.1 +/- 1.6	Not specified	38.2 +/- 9.5	38.2 +/- 9.5	42.5 +/- 7.6	41.9 +/- 7.8	48.4 +/- 9.86	42.5 +/- 7.7	41.7 +/- 7.6	41.63 +/- 8.73	38.8	40.1 +/- 0.9	40.4 +/- 10.3	30.0 +/- 0.93	40.3 +/- 0.9	15.8 +/- 12.5	30.4 +/- 0.63	"Unknown"
	Age range of controls	Not specified	Not specified	Not specified	Not specified	Not specified	Not specified	Not specified	Not specified	27-61	27-61	Not listed	Not specified	Not specified	Not listed	Not listed	Not specified	Not specified	Not specified	18.8-64.0	2-62 yrs	Not specified	Not specified
	Sex (M/F)	9/7	12/0	24/3	35/4	45/5	Not specified	64/9	64/9	35/12	44/15	168/95	34/13	45/15	60/39	69/6	105/11	118/13	62/5	106/11	406/426	132/10	238/0
	Race mix of controls	European-born whites	Italian whites	White Italians (all unrelated to each other)	Unrelated White Europeans living in North Italy	White Italians	Not specified	Not specified	Not specified	Korean	All Korean	All Korean	All Korean	All Korean	All Koreans	All White (primarily French-Canadians)	All White	French-Canadian and Spaniards	99% French-Canadian	All White	All White	All White	238 White/0 Other, Ethnicity listed as N/A
	Smoker status (current/ex/never)	Not specified	7/1/4	6/9/12	10/11/18	18/11/21	Not specified	45 current or ex smokers	45 current or ex smokers	15/3/29	37/5/17	Not listed	29/3/13	Not specified	Not listed	23 smokers	39/37/38	43/42/44	26/13/28	39/38/38	No info	52/27/63	Not specified
Control Group 2	Number of controls in group 2	N/A	126	101	N/A	N/A	N/A	N/A	N/A	95	93	N/A	127	263	144	N/A	142	147	N/A	142	N/A	N/A	N/A
AW: Asymptomatic Workers, NC: Normal Controls, DA-: Symptomatic Workers Without DA (SIC-)	Description of control group 2	N/A	NC	NC from Ferrara et al 1998	N/A	N/A	N/A	N/A	N/A	NC (unexposed healthy nonatopic controls)	NC (unexposed health controls)	N/A	NC	unexposed healthy controls (NC)	NC	N/A	AW	AW	N/A	AW (HDI exposed)	N/A	N/A	N/A
	Specific Diisocyanate Exposure Type	N/A	N/A	N/A	N/A	N/A	N/A	N/A	N/A	N/A	N/A	N/A	N/A	N/A	Not listed	N/A	142/0/0	147/0/0	N/A	142/0/0	N/A	N/A	N/A
	Duration of exposure	N/A	N/A	N/A	N/A	N/A	N/A	N/A	N/A	N/A	N/A	N/A	N/A	N/A	N/A	N/A	5.48 ± 0.19 yr In months: 65.8 ± 2.3	5.5 ± 2.25 yr In months: 66.0 ± 27.0	N/A	5.48 ± 0.19 yr In months: 65.8 ± 2.3	N/A	N/A	N/A
	Mean age of controls	N/A	Not specified	Not specified	N/A	N/A	N/A	N/A	N/A	42.4 +/- 8.9	40.7 +/- 14.9	N/A	Not specified	34.1 +/- 14.3	33.19 +/- 13.54	N/A	30.4 +/- 0.6	30.5 +/- 7.6	N/A	30.3 +/- 0.6	N/A	N/A	N/A
	Age range of controls	N/A	Not specified	Not specified	N/A	N/A	N/A	N/A	N/A	Not listed	16-77	N/A	Not specified	Not specified	Not listed	N/A	Not listed	Not specified	N/A	23.4-60.6	N/A	N/A	N/A
	Sex (M/F)	N/A	Not specified	Not specified	N/A	N/A	N/A	N/A	N/A	62/33	60/33	N/A	Not specified	96/167	58/86	N/A	132/10	137/10	N/A	132/10	N/A	N/A	N/A
	Race mix of controls	N/A	Unrelated Italians	random healthy individuals living in northern Italy for at least three generations	N/A	N/A	N/A	N/A	N/A	Korean	All Korean	N/A	Korean	All Korean	All Koreans	N/A	All White	Caucasian Canadians	N/A	All White	N/A	N/A	N/A
	Smoker status (current/ex/never)	N/A	Not specified	Not specified	N/A	N/A	N/A	N/A	N/A	32/9/54	21/15/57	N/A	Not specified	Not specified	Not listed	N/A	52/27/63	53/29/65	N/A	52/27/63	N/A	N/A	N/A
	Notes/additional information				9 workers couldn't be genotyped for Ala 114 - Val 114	Did phenotyping of HLA Class I Atopy was deﬁned by positive skin prick test response with a panel of seven common aeroallergens.	Did phenotyping of HLA-DR and HLA-DQ	"Most of the asthma cases (n=91) were diagnosed in 1976-1992. Forty-four patients had been involved in manufacturing and handling of polyurethanes, 34 in painting, 13 in car repair work, seven in glueing and three in print work. In addition, eight patients had been working as cleaners, maintenance workers or work leaders in a polyurethane factory. Initially, 121 cases from a group of 235 cases di…	"Most of the asthma cases (n91) were diagnosed in 1976-1992. Forty-four patients had been involved in manufacturing and handling of polyurethanes, 34 in painting, 13 in car repair work, seven in glueing and three in print work. In addition, eight patients had been working as cleaners, maintenance workers or work leaders in a polyurethane factory. Initially, 121 cases from a group of 235 cases di…	DA+ workers were enrolled from three major medical centers (Ajou, Yonsei, and Inha University Hospitals)								(Did analysis with MDI and HDI workers only too and found that the associations were maintained; they did this because the Kim 2009 GWAS was for TDI workers only)		There are two available versions of this paper- the author's manuscript and the published journal article. There are differences in the logistic regression models and how the alleles are reported. We used the published journal article data instead of the author's manuscript but pulled data from both versions of the article (the manuscript is greyed out on the sig/neg tabs).		Diisocyanate exposed workers, referred for clinical evaluation of possible DA by occupational pulmonary disease clinics located in Canada (Sacre´-Coeur Hospital, Montreal; Laval Hospital, Sainte-Foy; University Health Network, Toronto) and Spain (Fundacio´n Jime´nez Dı´az, Madrid and Hospitals Vall D’Hebron, Barcelona), were recruited for participation in this study.
Results	Main results and/or effect size	No significant difference was found in the distribution of DPB1 alleles between patients and control subjects. Allele DQB1*0503 and allelic combination DQB1*0201/0301 were associated with susceptibility to the disease. Conversely, allele DQB1*0501 and the DQA1*0101-DQB1*0501-DR1 haplotype conferred significant protection to exposed healthy control subjects.	Evaluation of HLA class II gene products in TDI-induced asthma cases showed a positive association with HLA-DQB1*0503 and a negative association with HLADQB1*0501 alleles, which differed at residue 57 for a single amino acid, i.e. aspartic acid in DQB1*0503 and valine in DQB1*0501. No significant difference was found in the distribution of DQA1 alleles between asthmatics and controls.	The frequencies of DQA1*0104 and DQB1*0503 were signi®cantly increased in asthmatics compared with asymptomatic exposed subjects, while DQA1*0101 and DQB1*0501 were signi®cantly increased in asymptomatic exposed subjects. No signi®cant difference was found in the distribution of DRB1 alleles between asthmatics and controls	Results: In patients exposed to TDI for 10 or more years, the frequency of the GSTP1 Val/Val genotype was lower in subjects who had asthma (odds ratio, 0.23; 95% confidence interval, 0.05-1.13; P = .074). Similarly, the frequency of this genotype was significantly lower in subjects with evidence of moderateto-severe airway hyperresponsiveness to methacholine compared with the frequency in subject…	The results suggest that HLA class I antigens and TNF-a A-308G are not associated with susceptibility or resistance to the development of TDI-induced asthma.	HLA phenotyping Sharing of HLA-DR and HLA-DQ Class II antigens among workers with DOA was not demonstrated (Table II).	Lack of the GSTM1 gene (null genotype) was associated with a 1.89-fold risk of diisocyanate-induced asthma [95% confidence interval (CI) 1.01-3.52]. Moreover, among the asthma patients, the GSTM1 null genotype was associated with lack of diisocyanate-specific immunoglobulin (Ig)E antibodies [odds ratio (OR) 0.18, 95% CI 0.05-0.61] and with late reaction in the specific bronchial provocation test …	The NAT2 genotype did not have any significant effect on the risk of developing asthma, but the putative slow acetylator NAT1 genotypes posed a 2.54-fold risk of diisocyanate-induced asthma (95% confidence interval [CI] 1.32 to 4.91). The effect of the NAT1 genotype was especially marked for workers exposed to TDI, among whom the NAT1 slow acetylator genotypes posed a 7.77-fold risk of asthma (95…	HLA class I and II genotyping was done by the direct DNA sequencing method. Results: The allelic frequency of C*09 (15.5%) was significantly higher in group I than in group III (6.8%, P = 0.019), but this statistical significance disappeared after correction was made for multiple comparisons. On two-locus and three-locus haplotype analysis, the allelic frequency of HLA DRB1*15-DPB1*05 in group I …	No significant differences in allele, genotype, or haplotype frequencies of these two SNPs were noted among the three groups (P>0.05, respectively). Moreover, subjects with the NK2R 7853GG genotype had higher serum VEGF levels than those with GA or AA among the TDI-exposed workers (P=0.040). Conclusion: The NK2R 7853GG genotype may contribute to increased serum VEGF levels, which result in airway…	Genetic polymorphisms of CTNNA3 (catenin alpha 3, alpha-T catenin) were significantly associated with the TDI-induced asthma phenotype (5.84 × 10-6 for rs10762058, 1.41 × 10-5 for rs7088181, 2.03 × 10-5 for rs4378283). Carriers with the minor haplotype, HT2 [GG], of two genetic polymorphisms (rs10762058 and rs7088181) showed significantly lower PC 20 methacholine level (P=0.041) and lower mRNA ex…	There was no significant association between the allele frequencies and the phenotype of TDI-OA. However, the frequency of the HLA DRB1*1501-DQB1*0602-DPB1*0501 haplotype was significantly higher in TDI-OA patients (19%) than in AEC (2.1%, p = 0.007, OR 4.429, CI 1.497-13.103) or NC (3.1%, p < 0.001, OR 7.235, CI 2.236-22.510) subjects, with statistical significance persisting after correction fo…	Single nucleotide polymorphisms (SNPs) of ADRB2 were genotyped by direct sequencing. Serum-specific IgE and IgG levels were measured using an enzyme-linked immunosorbent assay. Phenotypes and clinical patient parameters were compared. Results: SNPs were identified (-47 T>C, -20 T>C, Arg16Gly A>G, Gln27Glu C>G, Leu134Leu G>A, Arg175Arg C>A) during ADRB2 screening (from -231 to 793 bp). No signific…	MBL2 -554 G/C rs11003125, -431 A/C rs11003124, and -225 G/C rs7096206 studied. A signi ﬁcantly higher frequency of the AA genotype at − 431 A4C was noted in the DI-OA group compared with the AEC group (P=0.016, both in the co-dominant and recessive analysis models), but no signiﬁcant differences among the study groups were noted in the genotype frequencies of the − 554 G4C and− 225 G4C polymorphi…	No associations were found with individual SNPs and DA. When stratified according to specific diisocyanate exposure, a significant association was found between IL4RA (I50V) II and DA among individuals exposed to hexamethylene diisocyanate (HDI) (odds ratio [OR], 3.29; 95% confidence interval [CI], 1.33-8.14; P = .01) only. Similarly, the ILARA (I50V) II and IL-13 (R110Q) RR combination was signi…	Genotyping was performed on genomic DNA, using a 5'-nuclease PCR assay. The SOD2 rs4880, GSTP1 rs1695, and EPHX1 rs2740171 variants were significantly associated with DA in both univariate and multivariate analyses. In the first logistic regression model comparing DA+ and DA- groups, SOD2 rs4880, GSTM1 (null), GSTP1 rs762803, and EPHX1 rs2854450 variants were associated with DA (p = 0.004, p = 0.…	After adjusting for potentially confounding variables of age, smoking status, and duration of exposure, minor allele homozygotes of rs7088181 and rs10762058 SNPs were at increased risk for DA compared with AWs (OR = 9.05 [95% CI: 1.69, 48.54] and OR = 6.82 [95% CI: 1.65, 28.24], respectively). In conclusion, we replicated results from the only reported GWAS study of DA demonstrating an associatio…	The HLA-E rs1573294 and HLA-DPB1 rs928976 SNPs were associated with an increased risk of DA under dominant (odds ratio [OR], 6.27; 95% confidence interval [CI], 2.37 to 16.6; OR, 2.79, 95% CI, 0.99 to 7.81, respectively) and recessive genetic models (OR, 6.27, 95% CI, 1.63 to 24.13; OR, 10.10, 95% CI, 3.16 to 32.33, respectively). The HLA-B rs1811197, HLA-DOA rs3128935, and HLA-DQA2 rs7773955 SNP…	The NAT2 rs2410556 and NAT2 rs4271002 variants were significantly associated with DA in univariate analysis. In the first logistic regression model comparing DA+ and AW groups, the genotype combination, NAT2 rs2410556 and NAT2 rs4271002, showed association with DA risk (p=0.005). In the second model comparing DA+ and DA− groups, NAT2 rs4271002 and NAT2 rs13277605 variants were significantly assoc…	We identified 11 SNPs that exceeded genome-wide significance; the strongest association was for the rs12913832 SNP located on chromosome 15, which has been mapped to the HERC2 gene (p = 6.94 × 10-14). Strong associations were also found for SNPs near the ODZ3 and CDH17 genes on chromosomes 4 and 8 (rs908084, p = 8.59 × 10-9 and rs2514805, p = 1.22 × 10-8, respectively). We also prioritized 38 SNP…	After adjusting for potentially confounding variables of age, smoking status and duration of exposure, the PTGS1 rs5788 and TGFB1 rs1800469 single nucleotide polymorphisms (SNP) showed a protective effect under a dominant model (OR = 0.38; 95% CI = 0.17, 0.89 and OR = 0.38; 95% CI = 0.18, 0.74, respectively) while the TNF rs1800629 SNP was associated with an increased risk of DA (OR = 2.08; 95% C…	BACKGROUND: Isocyanates are major causes of occupational asthma, but susceptibility and mechanisms of diisocyanate-induced asthma (DA) remain uncertain. OBJECTIVE: The aim of this study was to identify DA-associated functional genetic variants through next-generation sequencing (NGS), bioinformatics, and functional assays. METHODS: NGS was performed in 91 workers with DA. Fourteen loci with known…
	Adjustments for confounders? Which ones?	No	No	No	For some analyses ("In a subset of subjects, it was possible to match for age and duration of TDI exposure by comparing clusters of patients and control subjects with conditional logistic regression analysis.18 Clusters were defined by grouping subjects on the basis of age (20-29, 30-39, 40-49, 50-59, and 60-69 years) and duration of exposure (<5, 5-9, 10-14, 15-19, and 20-29 years), thereby gene…	Duration of exposure, timing of onset of symptoms, age, smoking history, responsiveness to methacholine, and atopic status	Not specified	Controlled for age, sex, smoking, atopy	Age, sex, smoking, atopy	No	Sex, age, smoking status	Sex, age (for some SNPs, not all)	Age, sex, smoking	Age, gender		No	Age, type of exposure, smoking status, duration of exposure (for tables 3 and 4, not table 2)	Age, smoking, duration of exposure (for tables 3 and 4, not table 2)	Age, sex, atopy, height, exposure duration, smoking (in table 3, not table 2)	For some. Table 3: Age, smoking status, length of exposure; Table 4: smoking status, type of exposure (HDI vs MDI or TDI)	None	age, smoking status and duration of exposure	None
Newcastle-Ottawa Scale (fill in with Y or N):	Do all cases have asthma symptoms such as dyspnea upon occupational exposure to diisocyanates?	Not clear (all had asthma symptoms during work, in the evening, or at night)	Y	Y	Y	Y	Y, Presumably (clinical symptoms and PEFR variability upon exposure to DI)	Unclear (all cases had been previously diagnosed with DA)	Unclear (all cases had been previously diagnosed with DA)	Y	Y	Y	Y	Y	Presumably yes (DA+ patients were enrolled from a pool of volunteers who had been exposed to diisocyanates and were SIC+)	Y	Y	Y	Y	Presumably yes (symptomatic diisocyanate-exposed workers were recruited from occupational pulmonary disease clinics)	Presumably yes (symptomatic diisocyanate-exposed workers were recruited from occupational pulmonary disease clinics)	Presumably yes (symptomatic diisocyanate-exposed workers were recruited from occupational pulmonary disease clinics)	Presumably yes (workers had confirmed DA)
	Are the cases randomly selected from a defined population?	Not specified	Not specified	Not specified	Not specified (recruited from an environmental medicine department for diagnosing DA)	Not specified	Not specified	N (workers volunteered)	N (workers volunteered)	Unclear (enrolled from 3 hospitals)	Not specified	Unclear (recruited from volunteer populations for cases and controls)	Unclear (enrolled from 4 university hospitals)	Not specified	Unclear (DA+ patients were enrolled from a pool of volunteers)	Unclear (prospectively recruited from 4 clinics)	Not specified; Recruited from clinics in Canada	Not specified; Recruited from clinics in Canada and Spain	Not specified; Recruited from clinics in Canada and Spain	Unclear (Diisocyanate-exposed workers were recruited from occupational pulmonary disease clinics)	Unclear (Diisocyanate-exposed workers were recruited from occupational pulmonary disease clinics)	Not specified (Diisocyanate-exposed symptomatic workers were recruited from occupational pulmonary disease clinics in Canada and Spain, AWs were recruited in Quebec)	Unclear
	Asymptomatic exposed worker controls?	Y	Y	Y	Y	Y	N, Not entirely (1/3 of the control group were AWs)	Y	Y	Y	Y	N	Y	Y	Y	Y	Y	Y	Y	Y	N	Y	N
	Controls for type of diisocyanate exposure?	N	Y? (Mentions TDI exposre only but doesn't give industry- a mix of DI exposure is possible)	Y	Y (TDI only)	Y	Y (MDI only for AW, which was 1/3 of the control group)	Essentially (separate analyses based on type of exposure)	Essentially (separate analyses based on type of exposure)	Y (TDI only)	Y	Y	Y	Y	Not specified (no information on specific type of diisocyanate exposure given)	N	Y	N	N	Y (Tables 3 and 4, but not Table 2)	N	N ("Did not perform a separate analysis on HDI-induced DA+ cases and controls since the majority of DA+ subjects were exposed to HDI and overall numbers would be too small for meaningful statistical analysis.")	N
	Controls for smoking?	N	N	N	For subset of analyses	Y	N	Y	Y	N	Y	N	Y	N	N	N	Y (for some SNPs)	Y (for some SNPs)	Y (for some SNPs)	Y (for some SNPs)	N	Y	N
	Same method of DA ascertainment for cases and controls?	N (for ethical reasons)	N (for ethical reasons)	N (for ethical reasons, but controls were exposed AW)	N (No MIC or SIC in AW due to ethical concerns)	N	Y, For those that mattered, i.e. For AWs (1/3 of control group)	N	N	N	N	N	N	N	N	Y	Y (for DA+ vs DA-)	Y (for DA+ vs DA-)	N	Y (for DA- control group)	N	N	N
	Non-response rate same for cases and controls?	Not specified	Not specified	Not specified	Not specified	Not specified	Not specified	Not specified	Not specified	Not specified	Not specified	Not specified	Not specified	Not specified	Not specified	Not specified	Not specified	Not specified	Not specified	Not specified	Not specified	Not specified	Not specified
	Total (higher is better)	1	3	3	4	4	3	2	2	3	4	2	4	3	1	3	5	4	3	4	1	3	1
Additional questions for assessing bias:	Correction for multiple comparisons?	N	Y	Y	Not specified	Y (Bonferoni)	N	Not specified	Not specified	Y	N	Y (set a very low p-value for significance, p < 10 ^ -4)	Y	Essentially (used FDR)	N	N	N		Y ( A Bonferroni adjustment for multiple comparisons from the array was performed on the 2 by 3 genotype and 2 by 2 allele frequency tables)	N (" The results were not corrected for multiple comparisons because our analyses were based on well defined roles of the selected genes in disease process.")	N	N ("The results were not corrected for multiple comparisons since our analyses were based on a priori hypotheses")	Set a lower cutoff for significance determination (p < 10^-3, "To correct for multiple testing, we used a false discovery rate threshold of 0.05 for a primary set of variants and 0.15 for suggestive associations.")
	Hardey Weinberg Equilibrium tested in controls?	Not specified	Not specified	Not specified	Y	Not specified	N	Not specified	Not specified	Not specified	Y	Y	Y	Y	Not specified	Y (IL-13 R110Q for DA- failed HWE, others passed)	Y	Y	Y	Y	Y	Y	Y (p < 0.001 were excluded)
	Controlled for population stratification?	Y (tested for it and found no stratification between the European countries)	Y (all subjects were from Italy only)	Y (all subjects were whites from Northern Italy only)	Y (all subjects were unrelated whites from Northern Italy only)	Y (all subjects were unrelated whites from Northern Italy only)	Not specified	Not specified	Not specified	Y (all Korean)	Y	Y	Y (all Korean)	Y	Y	Y	Y	Y	N (Although a total of 92% of DA+ and 99% of the AW groups were white French Canadians)	Y (all Caucasian French-Canadian)	Y	Y	N
	Modified Total (higher is better)	2	5	5	6	6	3	2	2	5	6	5	7	6	2	5	7	6	5	6	3	5	3

## Sheet: Questions for Authors
These are the questions that we asked authors (we received no additional information from authors)
Interpretation: X denotes information that we asked authors to provide, notes to ourselves are in parenthesis
Additional Information Needed	(Beghé et al, 2004)
Was Hardy-Weinberg Equilibrium confirmed for controls?	X
Were cases and controls matched in any way?	X
What was the industrial use of diisocyanates?	X
Additional Information Needed	(Kim et al, 2006)	(Kim et al, 2009), GWAS	(Choi et al, 2009)	(Ye et al, 2010)	(Kim et al, 2015)
Can you provide the 2x2 data and/or the OR +/- CI for the negative markers?	X		X
Was Hardy-Weinberg Equilibrium confirmed for controls?	X				X
What was the smoking status of the cases?		X		X	X
What was the smoking status of the controls?		X (NC)	X (NC, likely can't find out specifics)	X (AW+NC)	X (AW+NC)
Were cases and controls matched in any way?	X	X	X	X	X
Can you provide the number of subjects with each genotype in addition to the percent frequencies?	X
What was the subjects’ average duration of diisocyanate exposure?					X (DA+, AW)
Were subjects exposed to HDI, MDI, and/or TDI? If so, in what ratio? (for example: X workers were exposed to HDI, Y to MDI, Z to TDI, N to a mix)					X (DA+, AW)
What was the industrial use of diisocyanates?	X		X
Where the subjects the same or overlapping with another paper?	X	X	X	X	X
Additional Information Needed	(Bernstein et al, 2006)	(Yucesoy et al, 2012)	(Bernstein et al, 2013)	(Yucesoy et al, 2014)	(Yucesoy et al, 2015a)	(Yucesoy et al, 2015b), GWAS	(Yucesoy et al, 2016)	(Bernstein et al, 2018), GWAS
What was the smoking status of the cases?	(gave current smokers only)
What was the smoking status of the controls?	(DA-: gave current smokers only)							X (NC, likely can't find out specifics)
Were cases and controls matched in any way?	X	X	X	X	X	X	X	X
Can you provide the number of subjects with each genotype in addition to the percent frequencies?	X
What was the industrial use of diisocyanates?		X (DA+, likely can't find out specifics)	X (DA+, likely can't find out specifics)	X	X	X	X	X
Where the subjects the same or overlapping with another paper?	X	X	X	X	X	X	X	X
Additional Information Needed	(Rihs et al 1997)	*Note: We were not able to include Rihs 1997 because the groupings were not for DA+ vs DA- diagnosis and they were not able to provide that data to us
Was Hardy-Weinberg Equilibrium confirmed for controls?	X
The genotypes were categorized based on obstructive or non-obstructive respiratory patterns. What were the numbers of subjects and controls for each genetic marker when categorized based off of DA+ versus DA- diagnosis?	X	*Rihs et al reported that their study included 32 diisocyanate asthma (DA) cases out of the 55 people in the study, but they reported the genetic associations for obstructive subjects (n=22) vs nonobstructive subjects (n=33). This means that 10 of the subjects who were determined to have DA were mixed in with sujects who did not have DA who were also in the nonobstructive group. Thus, we could no…
What was the smoking status of the controls?	X (both NC groups, could check Haas 1994 for second group's info)
Were cases and controls matched in any way?	X
Were subjects exposed to HDI, MDI, and/or TDI? If so, in what ratio? (for example: X workers were exposed to HDI, Y to MDI, Z to TDI, N to a mix)	X (DA+ = mix)
What was the industrial use of diisocyanates?	X (mining?)

## Sheet: Significant markers_Cand Gene
	Statistically significant susceptibility marker associations from candidate gene studies
	Formatting and Color Coding: markers that were significant only before correction for multiple comparisons are in light gray, logistic regressions are in blue, markers that were part of a logistic regression but were not significant are in light blue, thicker line borders are around data for markers in the same logistic regression																					These columns if needed only:							*Equations pdf: http://courses.washington.edu/b516/lectures_2009/Odds_Ratios.pdf
	Acronyms: AW: Asymptomatic Workers, CI: Confidence Interval, NC: Normal Controls, DA-: Symptomatic Workers without DA, DM: Dominant Model, RC: Recessive; OR = Odds Ratio; NS = Not Significant; NR = Not Reported									Comparison group I												Comparison group II
Notes	Citation	Gene Abbreviation	Gene name	Genetic Marker (SNP, haplotype, etc)	Effect Size compared to DA- (95% CI in parenthesis)	Effect Size compared to AW (95% CI in parenthesis); all are actually prevelance odds ratios (POR)	Effect Size compared to NC (95% CI in parenthesis)	Effect Size compared to Misc (95% CI in parenthesis)	Comparison groups	Comparison group I	# Cases with allele ( A )	# Controls with allele ( B )	# Cases without allele ( C )	# Controls without allele ( D )	Notes (ex. #s are by chromosome or by person?)	Haldane Modification?	Odds Ratio (A*D / B*C)	Lower 95% CI {exp[ln(OR)] - 1.96 * [sq rt(1/A + 1/B + 1/C + 1/D)]}	Upper 95% CI {exp[ln(OR)] + 1.96 * [sq rt(1/A + 1/B + 1/C + 1/D)]}	RR	Reported RR	Comparison group II	# Cases with allele ( A )	# Controls with allele ( B )	# Cases without allele ( C )	# Controls without allele ( D )	Notes (ex. #s are by chromosome or by person?)	Haldane Modification?	Odds Ratio (A*D / B*C)	Lower 95% CI {exp[log(OR)] - 1.96 * [sq rt(1/A + 1/B + 1/C + 1/D)]}	Upper 95% CI {exp[log(OR)] + 1.96 * [sq rt(1/A + 1/B + 1/C + 1/D)]}	RR	Reported RR	Population's Country/Ethnicity	Adjusted Confounders for OR	Types of Diisocyanates (Slashes are in order of #'s workers exposed)	First Author's Last Name	Year	Year, a or b? (If not, put a dash " - " )	Notes (ex. model type)
	(Bignon et al, 1994)	HLA Class II	Human Leukocyte Antigen Class II, DQA1	DQA1*0101/X or 0102/X	-	RR = 0.15, p = 0.003	-		AW	AW	5	10	23	6	#=by person	N	0.130435	0.0321674	0.528896	0.42029	0.15	-	-	-	-	-	-	-	-	-	-	-	-	European (Italian+French)	None	Not specified	Bignon	1994	-	-
	(Bignon et al, 1994)	HLA Class II	Human Leukocyte Antigen Class II, DQB1	DQB1*0501	-	RR = 0.14, p < 0.03	-		AW	AW	1	5	55	27	#=by chromosomes	N	0.0981818	0.0109234	0.882481	0.248485	0.14	-	-	-	-	-	-	-	-	-	-	-	-	European (Italian+French)	None	Not specified	Bignon	1994	-	-
	(Bignon et al, 1994)	HLA Class II	Human Leukocyte Antigen Class II, DQB1	DQB1*0503	-	RR = 9.85, p < 0.04	-		AW	AW	7.5	0.5	49.5	32.5	#=by chromosomes	Y	9.84848	0.543653	178.409	1.55303	9.85	-	-	-	-	-	-	-	-	-	-	-	-	European (Italian+French)	None	Not specified	Bignon	1994	-	-
	(Bignon et al, 1994)	HLA Class II	Human Leukocyte Antigen Class II, DQB1	DQB1*0201/0301	-	RR = 9.53, p < 0.054	-		AW	AW	6.5	0.5	22.5	16.5	#=by person	Y	9.53333	0.501069	181.381	1.60952	9.53	-	-	-	-	-	-	-	-	-	-	-	-	European (Italian+French)	None	Not specified	Bignon	1994	-	-
	(Bignon et al, 1994)	HLA Class II	Human Leukocyte Antigen Class II, DR	DR1	-	RR = 0.06, p < 0.06	-		AW	AW	0.5	4.5	56.5	28.5	#=by chromosomes	Y	0.0560472	0.00291509	1.0776	0.150442	0.06	-	-	-	-	-	-	-	-	-	-	-	-	European (Italian+French)	None	Not specified	Bignon	1994	-	-
	(Bignon et al, 1994)	HLA Class II	Human Leukocyte Antigen Class II, DQA1-DR haplotype	DQA1*101-DR1	-	RR = 0.056, p < 0.016	-		AW	AW	0.5	2.5	28.5	14.5	#=by person	Y	0.101754	0.00457688	2.26223	0.251462	0.056	-	-	-	-	-	-	-	-	-	-	-	-	European (Italian+French)	None	Not specified	Bignon	1994	-	-
	(Bignon et al, 1994)	HLA Class II	Human Leukocyte Antigen Class II, DQA1-DR haplotype	DQA1*0101-DQB1*0501-DR1	-	RR = 0.056, p < 0.016	-		AW	AW	0.5	2.5	28.5	14.5	#=by person	Y	0.101754	0.00457688	2.26223	0.251462	0.056	-	-	-	-	-	-	-	-	-	-	-	-	European (Italian+French)	None	Not specified	Bignon	1994	-	-
	(Balboni et al, 1996)	HLA Class II	Human Leukocyte Antigen Class II, DQB1	DQB1*0501	-	RR = 0.044, p = 0.019, pc = 0.038	RR = 0.085, p = 0.010, pc = 0.020		AW, NC	AW	0.5	3.5	30.5	9.5	#=by person	Y	0.0444965	0.00210433	0.940889	0.163934	0.044	NC	0.5	20.5	30.5	106.5	#=by person	Y	0.0851659	0.00500488	1.44923	0.106948	0.085	Italian	None	TDI	Balboni	1996	-	-
	(Balboni et al, 1996)	HLA Class II	Human Leukocyte Antigen Class II, DQB1	DQB1*0503	-	(30% of 30 DA+ vs 0% 12 AW, p=0.032 but adjusted p=ns)	RR = 2.95, p = 0.025, pc = 0.050		AW, NC	AW	9.5	0.5	21.5	12.5	#=by person	Y	11.0465	0.590991	206.476	1.50233	NR	NC	9	16	21	110	#=by person	Y	2.94643	1.15022	7.54762	2.24571	2.95	Italian	None	TDI	Balboni	1996	-	-
	(Balboni et al, 1996)	HLA Class II	Human Leukocyte Antigen Class II, DQB1 Asp+ haplotype	DQB1-Asp57+ homozygote haplotype (2)	-	-	p = 0.0103 for 2x3 table of Asp+		AW, NC	NC	17	44	13	94	#=by person	N	2.79371	1.24776	6.25502	2.29382	NR	-	-	-	-	-	-	-	-	-	-	-	-	Italian	None	TDI	Balboni	1996	-	-
	(Balboni et al, 1996)	HLA Class II	Human Leukocyte Antigen Class II, DQB1 Asp+ haplotype	DQB1-Asp57+ heterozygote haplotype (1)	-	-	p = 0.0103 for 2x3 table of Asp+		AW, NC	NC	12	73	18	65	#=by person	N	0.593607	0.265848	1.32546	0.65098	NR	-	-	-	-	-	-	-	-	-	-	-	-	Italian	None	TDI	Balboni	1996	-	-
	(Balboni et al, 1996)	HLA Class II	Human Leukocyte Antigen Class II, DQB1 Asp+ haplotype	DQB1-Asp57- homozygote haplotype (0)	-	-	p = 0.0103 for 2x3 table of Asp+		AW, NC	NC	1	21	29	117	#=by person	N	0.192118	0.0248089	1.48775	0.22884	NR	-	-	-	-	-	-	-	-	-	-	-	-	Italian	None	TDI	Balboni	1996	-	-
	(Rihs et al, 1997)	HLA Class II, DRB1	Human Leukocyte Antigen Class II, DRB1 + DR	DRB1*03 (DR3)	-	-	NS	p = 0.023, pc = NS, compared to NOB	NOB and NC	NOB (Nonobstructives)	9	4	13	29	#=by person	N	5.01923	1.3047	19.3091	2.23669	NR	NC	9	18	13	72	#=by person	N	2.76923	0.575687	4.20767	2.17949	NR	Central European	None	One or more of TDI/MDI/HDI	Rihs	1997	-	-
	(Rihs et al, 1997)	HLA Class II, DQA1	Human Leukocyte Antigen Class II, DQA1	DQA1*0501	-	-	NS	p = 0.0091, pc = NS, compared to NOB	NOB and NC	NOB (Nonobstructives)	13	7	9	26	#=by person	N	5.36508	1.63025	17.6562	2.52778	NR	NC	13	102	9	106	#=by person	N	1.50109	0.48874	2.9117	1.44444	NR	Central European	None	One or more of TDI/MDI/HDI	Rihs	1997	-	-
	(Mapp et al, 2000)	HLA Class II	Human Leukocyte Antigen Class II, DQA1	DQA1*0101	-	p = 0.004, pc = 0.04	p = NS		AW and NC	AW	7	10	60	17	#=by person	N	0.198333	0.0656326	0.599338	0.528431	NR	NC	7	20	60	81	#=by person	-	0.4725	0.187695	1.18946	0.106948	NR	White Italians	None	TDI	Mapp	2000	-	-
	(Mapp et al, 2000)	HLA Class II	Human Leukocyte Antigen Class II, DQA1	DQA1*0104	-	p = 0.005, pc = 0.05	p = 0.008, pc = NS		AW and NC	AW	16.5	0.5	51.5	27.5	#=by person	Y	17.6214	1.0179	305.052	1.48886	NR	NC	16	9	51	92	#=by person	-	3.20697	1.32296	7.77396	2.24571	NR	White Italians	None	TDI	Mapp	2000	-	-
	(Mapp et al, 2000)	HLA Class II	Human Leukocyte Antigen Class II, DQA1	DQB1*0501	-	p = 0.01, pc = NS, pc* = 0.02 (pc is corrected for # alleles, pc* for #hypotheses)	p = NS		AW and NC	AW	9	10	58	17	#=by person	N	0.263793	0.0922797	0.754085	0.612523	NR	NC	9	21	58	80	#=by person	-	0.591133	0.252432	1.38429	0.609259	NR	White Italians	None	TDI	Mapp	2000	-	-
	(Mapp et al, 2000)	HLA Class II	Human Leukocyte Antigen Class II, DQB1	DQB1*0503	-	p = 0.009, pc = NS, pc* = 0.018	p = 0.027, pc = 0.05		AW and NC	AW	14.5	0.5	53.5	27.5	#=by person	Y	14.9065	0.856665	259.384	1.46355	NR	NC	14	9	53	92	#=by person	-	2.70021	1.09449	6.66167	1.79451	NR	White Italians	None	TDI	Mapp	2000	-	-
	(Mapp et al, 2000)	HLA Class II	Human Leukocyte Antigen Class II, DQB1-Asp+ haplotype	DQB1-Asp57+ haplotype (1 and/or 2 vs 0)	-	p = 0.011	-		AW	AW	62	22	5	5	#=by person	N	2.81818	0.744136	10.673	1.47619	NR	-	-	-	-	-	-	-	-	-	-	-	-	White Italians	None	TDI	Mapp	2000	-	-
	(Mapp et al, 2000)	HLA Class II	Human Leukocyte Antigen Class II, DQB1-Asp+ haplotype	DQB1-Asp57+ haplotype (2 vs 1 and/or 0)	-	RR = 5.7, p = 0.011	-		AW	AW	NR	NR	NR	NR	NR	NR	NR	NR	NR	NR	NR	-	-	-	-	-	-	-	-	-	-	-	-	White Italians	None	TDI	Mapp	2000	-	-
	(Mapp et al, 2000)	HLA Class II, DRB1	Human Leukocyte Antigen Class II, DRB1	DRB1*01	-	P = 0.011, Pc = NS	p = NS		AW and NC	AW	7	9	60	18	#=by person	N	0.233333	0.0761764	0.714715	0.56875	NR	NC	7	19	60	82	#=by person	-	0.503509	0.293359	1.87831	-	-	White Italians	None	TDI	Mapp	2000	-	-
*Only significant before correction for multiple comparisons	(Mapp et al, 2000)	HLA Class II, DRB1	Human Leukocyte Antigen Class II, DRB1	DRB1*14	-	P = 0.009, Pc = NS	p = NS		AW and NC	AW	14.5	0.5	53.5	27.5	#=by person	Y	14.9065	0.856665	259.384	1.46355	NR	NC	14	11	53	90	#=by person	-	2.16123	0.591653	3.30104	-	-	White Italians	None	TDI	Mapp	2000	-	-
	(Piirila et al, 2001)	GSTM1	Glutathione S-Transpherase Mu 1	Null (present = reference)	-	OR = 1.79 (0.98 - 3.27) crude; OR = 1.89 (1.01 - 3.52) controlled for age, sex, smoking, atopy	-	-	AW	AW	59	29	50	44	#=by person	N	1.79034	0.981155	3.2669	1.26045	NR	-	-	-	-	-	-	-	-	-	-	-	-	Finland	Age, sex, smoking, atopy	MDI/HDI/TDI/TDI+HDI/TDI+MDI+HDI	Piirila	2001	-	-
	(Mapp et al, 2002)	GSTP1	Glutathione S-Transpherase Pi 1	BB, BC, and CC (all have Val 105 / Val 105)	-	-	-	0% vs 13.5%, P = 0.033	AHR- with 10+ yrs exposure (compared with AHR+ with 10+ yrs exposure); AHR=Airway Hyperresponsiveness	AHR- with 10+ yrs exposure (compared with AHR+ with 10+ yrs exposure); AHR=Airway Hyperresponsiveness	0.5	5.5	28.5	30.5	#=by person	Y	0.0972887	0.00514427	1.83993	0.172515	NR	-	-	-	-	-	-	-	-	-	-	-	-	North Italy / White	None	TDI	Mapp	2002	-	-
	(Wikman et al, 2002)	NAT1	N-Acetyltransferase 1	NAT1 Slow (fast = reference)	-	OR = 8.63 (1.86-40.0) crude; OR = 7.77 (1.18-51.6) controlled for age, sex, smoking, atopy	-	-	TDI AW	TDI AW	23	8	3	9	#=by person	N	8.625	1.85929	40.0103	2.96774	NR	-	-	-	-	-	-	-	-	-	-	-	-	Finland	Age, sex, smoking, atopy	TDI	Wikman	2002	-	-
	(Wikman et al, 2002)	GSTM1 + NAT1	Glutathione S-Transpherase Mu 1 and N-Acetyltransferase 1	GSTM1 Null (present = reference) + NAT1 Slow (fast = reference)	-	OR = 2.34 (0.84-8.30) crude; OR = 7.58 (1.42-40.3) controlled for age, sex, smoking, atopy, they wrote p for interaction p = 0.04 for GSTM1 and NAT1 but didn't specify if it's for MDI AW or All AW (unclear meaning)	-	-	MDI AW	MDI AW	15	18	6	19	#=by person	N	2.63889	0.839406	8.29603	1.89394	NR	-	-	-	-	-	-	-	-	-	-	-	-	Finland	Age, sex, smoking, atopy	MDI	Wikman	2002	-	-
	(Wikman et al, 2002)	GSTM1 + NAT2	Glutathione S-Transpherase Mu 1 and N-Acetyltransferase 2	GSTM1 Null (present = reference) + NAT2 Slow (fast = reference)	-	OR = 2.72 (0.82-9.10) crude; OR = 7.34 (1.33-40.4) controlled for age, sex, smoking, atopy, they wrote p for interaction p = 0.250 for GSTM1 and NAT2 but didn't specify if it's for MDI AW or All AW (unclear meaning)	-	-	MDI AW	MDI AW	14	18	9	14	#=by person	N	1.20988	0.4066	3.6001	1.11806	NR	-	-	-	-	-	-	-	-	-	-	-	-	Finland	Age, sex, smoking, atopy	MDI	Wikman	2002	-	-
	(Wikman et al, 2002)	NAT1 + NAT2	N-Acetyltransferase 2 and N-Acetyltransferase 2	NAT1 Slow (fast = reference) + NAT2 Slow (fast = reference)	-	OR = 3.16 (0.90-11.0) crude; OR = 8.02 (1.42-45.3) controlled for age, sex, smoking, atopy, they wrote p for interaction p = 0.660 for NAT1 and NAT2 but didn't specify if it's for MDI AW or All AW (unclear meaning)	-	-	MDI AW	MDI AW	17	14	5	13	#=by person	N	3.15714	0.90392	11.027	1.97419	NR	-	-	-	-	-	-	-	-	-	-	-	-	Finland	Age, sex, smoking, atopy	MDI/HDI/TDI/TDI+HDI/TDI+MDI+HDI	Wikman	2002	-	-
	(Wikman et al, 2002)	NAT1	N-Acetyltransferase 1	NAT1 Slow (fast = reference)	-	OR = 2.30 (1.23-4.28) crude; OR = 2.54 (1.32-4.91) controlled for age, sex, smoking, atopy	-	-	All AW (MDI, TDI, HDI)	All AW (MDI, TDI, HDI)	80	39	29	34	#=by person	N	2.40495	1.28588	4.49791	1.46045	NR	-	-	-	-	-	-	-	-	-	-	-	-	Finland	Age, sex, smoking, atopy	MDI/HDI/TDI/TDI+HDI/TDI+MDI+HDI	Wikman	2002	-	-
	(Wikman et al, 2002)	GSTM1 + NAT1	Glutathione S-Transpherase Mu 1 and N-Acetyltransferase 1	GSTM1 Null (present = reference) + NAT1 Slow (fast = reference)	-	OR = 4.14 (1.76-9.72) crude; OR = 4.53 (1.76-11.6) controlled for age, sex, smoking, atopy, they wrote p for interaction p = 0.04 for GSTM1 and NAT1 but didn't specify if it's for MDI AW or All AW (unclear meaning)	-	-	All AW (MDI, TDI, HDI)	All AW (MDI, TDI, HDI)	43	20	13	25	#=by person	N	4.13462	1.75883	9.71956	1.99512	NR	-	-	-	-	-	-	-	-	-	-	-	-	Finland	Age, sex, smoking, atopy	MDI/HDI/TDI/TDI+HDI/TDI+MDI+HDI	Wikman	2002	-	-
	(Wikman et al, 2002)	GSTM1 + NAT2	Glutathione S-Transpherase Mu 1 and N-Acetyltransferase 2	GSTM1 Null (present = reference) + NAT2 Slow (fast = reference)	-	OR = 2.40 (0.94-6.14) crude; OR = 3.12 (1.11-8.78) controlled for age, sex, smoking, atopy, they wrote p for interaction p = 0.250 for GSTM1 and NAT2 but didn't specify if it's for MDI AW or All AW (unclear meaning)	-	-	All AW (MDI, TDI, HDI)	All AW (MDI, TDI, HDI)	29	10	23	19	#=by person	N	2.39565	0.934693	6.14015	1.35786	NR	-	-	-	-	-	-	-	-	-	-	-	-	Finland	Age, sex, smoking, atopy	MDI/HDI/TDI/TDI+HDI/TDI+MDI+HDI	Wikman	2002	-	-
	(Wikman et al, 2002)	NAT1 + NAT2	N-Acetyltransferase 2 and N-Acetyltransferase 2	NAT1 Slow (fast = reference) + NAT2 Slow (fast = reference)	-	OR = 3.08 (1.24-7.66) crude; OR = 4.20 (1.51-11.6) controlled for age, sex, smoking, atopy, they wrote p for interaction p = 0.660 for NAT1 and NAT2 but didn't specify if it's for MDI AW or All AW (unclear meaning)	-	-	All AW (MDI, TDI, HDI)	All AW (MDI, TDI, HDI)	39	19	12	18	#=by person	N	3.07895	1.23518	7.67493	1.68103	NR	-	-	-	-	-	-	-	-	-	-	-	-	Finland	Age, sex, smoking, atopy	MDI/HDI/TDI/TDI+HDI/TDI+MDI+HDI	Wikman	2002	-	-
*Only significant before correction for multiple comparisons	(Beghe et al, 2004	HLA Class I, A	Human Leukocyte Antigen Class I, A	A24	-	p = 0.03, pc = ns (corrected for multiple comparisons)	-	-	AW	AW	21	15	93	26	#=by person	N	0.391398	0.177185	0.864588	0.746416	NR	-	-	-	-	-	-	-	-	-	-	-	-	North Italy / White	Duration of exposure, timing of onset of symptoms, age, smoking history, responsiveness to methacholine, and atopic status	TDI	Beghe	2004	-	-
*Only significant before correction for multiple comparisons	(Beghe et al, 2004	HLA Class I, A	Human Leukocyte Antigen Class I, A	A31	-	p = 0.05, pc = ns (corrected for multiple comparisons)	-	-	AW	AW	6	7	108	34	#=by person	N	0.269841	0.0848832	0.857818	0.606838	NR	-	-	-	-	-	-	-	-	-	-	-	-	North Italy / White	Duration of exposure, timing of onset of symptoms, age, smoking history, responsiveness to methacholine, and atopic status	TDI	Beghe	2004	-	-
	(Bernstein et al, 2006)	IL4RA	Interleukin 4 Receptor subunit Alpha	SNP I50V, Genotype II	OR = 3.29 (1.33-8.14), p = 0.01	-	-	-	DA-, HDI exposed only	DA-, HDI exposed only	16	14	18	48	#=by person	N	3.04762	1.24048	7.48742	1.95556	NR	-	-	-	-	-	-	-	-	-	-	-	-	French-Canadian	None	HDI	Bernstein	2006	-	-	*# controls calculation comes to 13.64(?)
	(Bernstein et al, 2006)	IL4RA + IL13	Interleukin 4 Receptor subunit Alpha + Interleukin 13	IL4RA SNP 150V genotype II + IL13 SNP R110Q genotype RR	OR = 4.1 (1.35-12.68), p = 0.01	-	-	-	DA-, HDI exposed only	DA-, HDI exposed only	10	6	24	56	#=by person	N	3.88889	1.26961	11.9119	2.08333	NR	-	-	-	-	-	-	-	-	-	-	-	-	French-Canadian	None	HDI	Bernstein	2006	-	-
	(Bernstein et al, 2006)	IL4RA + CD14	Interleukin 4 Receptor subunit Alpha + Cluster of Differentiation 14	IL4RA SNP 150V genotype II + CD14 SNP C159T genotype CT	OR = 5.2 (1.82-14.88), p = 0.002	-	-	-	DA-, HDI exposed only	DA-, HDI exposed only	13	7	21	55	#=by person	N	4.86395	1.70648	13.8636	2.35238	NR	-	-	-	-	-	-	-	-	-	-	-	-	French-Canadian	None	HDI	Bernstein	2006	-	-
	(Bernstein et al, 2006)	IL4RA + IL13 + CD14	Interleukin 4 Receptor subunit Alpha + Interleukin 13 + Cluster of Differentiation 14	IL4RA SNP 150V genotype II + IL13 SNP R110Q genotype RR + CD14 SNP C159T genotype CT	OR = 6.4 (1.57-26.12), p = 0.01	-	-	-	DA-, HDI exposed only	DA-, HDI exposed only	8	3	26	59	#=by person	N	6.05128	1.48501	24.6584	2.37762	NR	-	-	-	-	-	-	-	-	-	-	-	-	French-Canadian	None	HDI	Bernstein	2006	-	-
	(Kim et al, 2006)	HLA Class I, C	Human Leukocyte Antigen Class I, C	C09	-	NR	OR = 2.5 (1.2-5.3), p = 0.019, pc = NS	-	AW, NC	AW	NR	NR	NR	NR	NR	NR	NR	NR	NR	NR	NR	NC	17	13	93	177	#=by chromosome	N	2.48883	1.15869	5.34594	1.64516	NR	Korean	None	TDI	Kim	2006	-	-
	(Kim et al, 2006)	HLA Class I, A + B	Human Leukocyte Antigen Class I, A + B	A02 * B62	-	NS	p = 0.010	-	AW, NC	AW	6	5	104	89	#=by chromosome	N	1.02692	0.303143	3.47879	1.01224	NR	NC	6	1	104	189	#=by chromosome	N	10.9038	1.29511	91.8025	2.41484	NR	Korean	None	TDI	Kim	2006	-	-
	(Kim et al, 2006)	HLA Class I, A + C	Human Leukocyte Antigen Class I, A + C	A02*C09	-	NS	p = 0.021	-	AW, NC	AW	8	2	102	92	#=by chromosome	N	3.60784	0.7469	17.4274	1.52157	NR	NC	8	3	102	187	#=by chromosome	N	4.88889	1.26907	18.8337	2.06061	NR	Korean	None	TDI	Kim	2006	-	-
	(Kim et al, 2006)	HLA Class I, A + C	Human Leukocyte Antigen Class I, A + C	A02*C10	-	NS	p = 0.047	-	AW, NC	AW	8	6	102	88	#=by chromosome	N	1.15033	0.384346	3.44287	1.06443	NR	NC	8	4	102	186	#=by chromosome	N	3.64706	1.0721	12.4065	1.88235	NR	Korean	None	TDI	Kim	2006	-	-	*# cases calculation comes to 7.48(??)
	(Kim et al, 2006)	HLA Class I, A + C	Human Leukocyte Antigen Class I, A + C	A11*C01	-	p = 0.018	p = 0.005	-	AW, NC	AW	6.5	0.5	104.5	94.5	#=by chromosome	Y	11.756	0.653406	211.512	1.76828	NR	NC	6	1	104	189	#=by chromosome	N	10.9038	1.29511	91.8025	2.41484	NR	Korean	None	TDI	Kim	2006	-	-
	(Kim et al, 2006)	HLA Class I+II, A + DRB1	Human Leukocyte Antigen Class I+II, A + DRB1	A-02*DRB1-15	-	NS	p = 0.002	-	AW, NC	AW	9	5	101	89	#=by chromosome	N	1.58614	0.512497	4.90898	1.20934	NR	NC	9	3	101	187	#=by chromosome	N	5.55446	1.47065	20.9784	2.13861	NR	Korean	None	TDI	Kim	2006	-	-	*# NC controls calculation comes to 2.47(??)
	(Kim et al, 2006)	HLA Class I+II, A + DQB1	Human Leukocyte Antigen Class I+II, A + DQB1	A-02*DQB1-06	-	NS	p = 0.001	-	AW, NC	AW	11	7	99	87	#=by chromosome	N	1.38095	0.512897	3.71815	1.14815	NR	NC	11	3	99	187	#=by chromosome	N	6.92593	1.88818	25.4046	2.26984	NR	Korean	None	TDI	Kim	2006	-	-
	(Kim et al, 2006)	HLA Class I, B + C	Human Leukocyte Antigen Class I, B + C	B62*C09	-	NS	p < 0.0001	-	AW, NC	AW	9	3	101	91	#=by chromosome	N	2.70297	0.709872	10.2921	1.42574	NR	NC	9	1	101	189	#=by chromosome	N	16.8416	2.10382	134.821	2.58416	NR	Korean	None	TDI	Kim	2006	-	-
	(Kim et al, 2006)	HLA Class II, DQB1 + DPB1	Human Leukocyte Antigen Class II, DQB1 + DPB1	DQB1-06*DPB1-05	-	p = 0.001	NS	-	AW, NC	AW	18	2	92	92	#=by chromosome	N	9	2.02996	39.9022	1.8	NR	NC	18	22	92	168	#=by chromosome	N	1.49407	0.762389	2.92796	1.27174	NR	Korean	None	TDI	Kim	2006	-	-	*# cases calculation comes to 17.6(?)
	(Kim et al, 2006)	HLA Class II, DQB1 + DPB1	Human Leukocyte Antigen Class II, DQB1 + DPB2	DQB1-08*DPB1-02	-	NS	p = 0.032	-	AW, NC	AW	13	8	97	86	#=by chromosome	N	1.44072	0.569949	3.64187	1.16789	NR	NC	13	9	97	181	#=by chromosome	N	2.6953	1.11242	6.53051	1.69353	NR	Korean	None	TDI	Kim	2006	-	-
	(Kim et al, 2006)	HLA Class II, DRB1 + DPB1	Human Leukocyte Antigen Class II, DQB1 + DPB3	DRB1-04*DPB1-02	-	NS	p = 0.049	-	AW, NC	AW	15	8	95	86	#=by chromosome	N	1.69737	0.685751	4.20132	1.24256	NR	NC	15	6	95	184	#=by chromosome	N	4.84211	1.81981	12.8837	2.09774	NR	Korean	None	TDI	Kim	2006	-	-
	(Kim et al, 2006)	HLA Class II, DRB1 + DPB1	Human Leukocyte Antigen Class II, DQB1 + DPB4	DRB1-09*DPB1-05	-	p = 0.004	NS	-	AW, NC	AW	0.5	7.5	110.5	87.5	#=by chromosome	Y	0.0527903	0.00297385	0.937108	0.111991	NR	NC	0.5	7.5	110.5	183.5	#=by chromosome	Y	0.110709	0.00626156	1.95741	0.16629	NR	Korean	None	TDI	Kim	2006	-	-	*# NC controls calculation comes to 6.65(?)
	(Kim et al, 2006)	HLA Class II, DRB1 + DPB1	Human Leukocyte Antigen Class II, DQB1 + DPB5	DRB1-15*DPB1-05	-	p = 0.001	p = 0.003	-	AW, NC	AW	12.5	0.5	98.5	94.5	#=by chromosome	Y	23.9848	1.4002	410.849	1.88403	NR	NC	12	5	98	185	#=by chromosome	N	4.53061	1.55149	13.2302	2.03842	NR	Korean	None	TDI	Kim	2006	-	-	*# cases calculation comes to 11.66(?)
	(Kim et al, 2006)	HLA Class I+II, A + DRB1 + DQB1	Human Leukocyte Antigen Class I+II, A + DRB1 + DQB1	A-02*DRB1-01*DQB1-05	-	p = 0.013	NS	-	AW, NC	AW	7.5	0.5	103.5	94.5	#=by chromosome	Y	13.6957	0.771641	243.08	1.79348	NR	NC	7	5	103	185	#=by chromosome	N	2.51456	0.778347	8.12366	1.63107	NR	Korean	None	TDI	Kim	2006	-	-
	(Kim et al, 2006)	HLA Class I+II, A + DRB1 + DQB1	Human Leukocyte Antigen Class I+II, A + DRB1 + DQB1	A-02*DRB1-12*DQB1-0301	-	p = 0.029	p = 0.017	-	AW, NC	AW	0.5	4.5	110.5	90.5	#=by chromosome	Y	0.0910005	0.00483502	1.71273	0.1819	NR	NC	0.5	10.5	110.5	180.5	#=by chromosome	Y	0.077785	0.00451317	1.34063	0.119704	NR	Korean	None	TDI	Kim	2006	-	-
	(Kim et al, 2006)	HLA Class I+II, A + DRB1 + DQB1	Human Leukocyte Antigen Class I+II, A + DRB1 + DQB1	A-02*DRB1-15*DQB1-06	-	NS	p < 0.0001	-	AW, NC	AW	8	3	102	91	#=by chromosome	N	2.37908	0.612641	9.23876	1.37611	NR	NC	8.5	0.5	102.5	190.5	#=by chromosome	Y	31.5951	1.80525	552.973	2.69973	NR	Korean	None	TDI	Kim	2006	-	-	*# cases calculation comes to 7.48(??)
	(Kim et al, 2006)	HLA Class II, DRB1 + DQB1 + DPB1	Human Leukocyte Antigen Class II, DRB1 + DQB1 + DPB1	DRB1-09*DQB1-0303*DPB1-05	-	p = 0.004	NS	-	AW, NC	AW	0.5	7.5	110.5	87.5	#=by chromosome	Y	0.0527903	0.00297385	0.937108	0.111991	NR	NC	0.5	6.5	110.5	184.5	#=by chromosome	Y	0.128437	0.00716566	2.30211	0.190692	NR	Korean	None	TDI	Kim	2006	-	-
	(Kim et al, 2006)	HLA Class II, DRB1 + DQB1 + DPB1	Human Leukocyte Antigen Class II, DRB1 + DQB1 + DPB1	DRB1-15*DQB1-06*DPB1-05	-	p = 0.001	p = 0.009	-	AW, NC	AW	12.5	0.5	98.5	94.5	#=by chromosome	Y	23.9848	1.4002	410.849	1.88403	NR	NC	12	6	98	184	#=by chromosome	N	3.7551	1.36742	10.3119	1.91837	NR	Korean	None	TDI	Kim	2006	-	-	*# cases calculation comes to 11.55(?)
	(Choi et al, 2009)	HLA Class I, Cw	Human Leukocyte Antigen Class I, Cw	Cw*0303	-	NS	OR = 2.715 (1.375-5.359), p = 0.005	-	AW, NC	AW	26	13	58	34	#=by person	N	1.17241	0.532639	2.58065	1.05747	NR	NC	26	18	58	109	#=by person	N	2.71456	1.37498	5.35921	1.70141	NR	Korean	Age, sex, smoking	TDI	Choi	2009	-	Table 2
	(Choi et al, 2009)	HLA Class I, Cw	Human Leukocyte Antigen Class I, Cw	Cw*0602	-	OR = 0.460 (0.229-0.925), p = 0.029	NS	-	AW, NC	AW	8	10	76	37	#=by person	N	0.389474	0.14195	1.06862	0.660819	NR	NC	8	17	76	110	#=by person	N	0.681115	0.279775	1.65818	0.783158	NR	Korean	Age, sex, smoking	TDI	Choi	2009	-	Table 2
	(Choi et al, 2009)	HLA Class II, DRB1	Human Leukocyte Antigen Class II, DRB1	DRB1*1501	-	NS	OR = 2.588 (1.290-5.193), p = 0.008	-	AW, NC	AW	24	8	60	39	#=by person	N	1.95	0.795997	4.77703	1.2375	NR	NC	24	17	60	110	#=by person	N	2.58824	1.2899	5.19341	1.65854	NR	Korean	Age, sex, smoking	TDI	Choi	2009	-	Table 3
	(Choi et al, 2009)	HLA Class II, DQB1	Human Leukocyte Antigen Class II, DQB1	DQB1*0602	-	OR = 2.024 (1.141-3.590), p = 0.016, pc = NS	OR = 2.815 (1.368-5.792), p = 0.006	-	AW, NC	AW	23	6	61	41	#=by person	N	2.5765	0.965233	6.87747	1.32617	NR	NC	23	15	61	112	#=by person	N	2.8153	1.36844	5.79192	1.71657	NR	Korean	Age, sex, smoking	TDI	Choi	2009	-	Table 3
	(Choi et al, 2009)	HLA Class I, A + Cw + B	Human Leukocyte Antigen Class II, A + Cw + B	A*3303-Cw*0701/06-B*4403	-	NS	OR = NA, p = 0.023	-	AW, NC	AW	0.5	4.5	84.5	43.5	#=by person	Y	0.0571992	0.00301	1.08696	0.151479	NR	NC	0.5	8.5	84.5	119.5	#=by person	Y	0.0831883	0.00473658	1.46103	0.134122	NR	Korean	Age, sex, smoking	TDI	Choi	2009	-	Table 4
	(Choi et al, 2009)	HLA Class II, DRB1 + DQB1 + DPB1	Human Leukocyte Antigen Class II, DRB1 + DQB1 + DPB1	DRB1*0901-DQB1*0303-DPB1*0501	-	OR = 0.363 (0.144-0.919), p = 0.032	NS	-	AW, NC	AW	2	7	82	40	#=by person	N	0.139373	0.0276834	0.701676	0.330623	NR	NC	2	8	82	119	#=by person	N	0.362805	0.0751151	1.75234	0.490244	NR	Korean	Age, sex, smoking	TDI	Choi	2009	-	Table 4
	(Choi et al, 2009)	HLA Class II, DRB1 + DPB1	Human Leukocyte Antigen Class II, DRB1 + DPB1	DRB1*0901-DPB1*0501	-	OR = 0.229 (0.066-0.793), p = 0.020	NS	-	AW, NC	AW	1	7	83	40	#=by person	N	0.0688468	0.00818959	0.578769	0.185241	NR	NC	1	4	83	123	#=by person	N	0.370482	0.0406843	3.37371	0.496386	NR	Korean	Age, sex, smoking	TDI	Choi	2009	-	Table 4
	(Choi et al, 2009)	HLA Class II, DQB1 + DPB1	Human Leukocyte Antigen Class II, DQB1 + DPB1	DQB1*0303-DPB1*0501	-	OR = 0.483 (0.223-1.046), p = 0.065	NS	-	AW, NC	AW	3	7	81	40	#=by person	N	0.21164	0.0519522	0.862169	0.448148	NR	NC	3	9	81	118	#=by person	N	0.485597	0.127543	1.84882	0.614198	NR	Korean	Age, sex, smoking	TDI	Choi	2009	-	Table 4
	(Choi et al, 2009)	HLA Class II, DRB1 + DQB1 + DPB1	Human Leukocyte Antigen Class II, DRB1 + DQB1 + DPB1	DRB1*1501-DQB1*0602-DPB1*0501	-	OR = 4.429 (1.497-13.103), p = 0.007, pc = 0.035	OR = 7.235 (2.326-22.510), p < 0.001, pc < 0.005	-	AW, NC	AW	16	1	68	46	#=by person	N	10.8235	1.38686	84.4704	1.57785	NR	NC	16	4	68	123	#=by person	N	7.23529	2.32558	22.5103	2.24706	NR	Korean	Age, sex, smoking	TDI	Choi	2009	-	Table 4
	(Choi et al, 2009)	HLA Class II, DRB1 + DQB1	Human Leukocyte Antigen Class II, DRB1 + DQB1	DRB1*1501-DQB1*0602	-	OR = 2.024 (1.141-3.590), p = 0.016, pc = 0.08	OR = 2.815 (1.368-5.792), p = 0.006, pc = 0.03	-	AW, NC	AW	23	6	61	41	#=by person	N	2.5765	0.965233	6.87747	1.32617	NR	NC	23	15	61	112	#=by person	N	2.8153	1.36844	5.79192	1.71657	NR	Korean	Age, sex, smoking	TDI	Choi	2009	-	Table 4
	(Choi et al, 2009)	HLA Class II, DRB1 + DPB1	Human Leukocyte Antigen Class II, DRB1 + DPB1	DRB1*1501-DPB1*0501	-	OR = 3.127 (1.381-7.081), p = 0.006, pc = 0.03	OR = 7.802 (2.523-24.132), p < 0.001, pc < 0.005	-	AW, NC	AW	17	2	67	45	#=by person	N	5.70896	1.25726	25.9232	1.49568	NR	NC	17	4	67	123	#=by person	N	7.80224	2.52256	24.1322	2.29566	NR	Korean	Age, sex, smoking	TDI	Choi	2009	-	Table 4
	(Choi et al, 2009)	HLA Class II, DQB1 + DPB1	Human Leukocyte Antigen Class II, DQB1 + DPB1	DQB1*0602-DPB1*0501	-	NS	OR = 7.235 (2.326-22.510), p < 0.001	-	AW, NC	AW	16.5	0.5	68.5	47.5	#=by person	Y	22.8832	1.33994	390.794	1.64362	NR	NC	16	4	68	123	#=by person	N	7.23529	2.32558	22.5103	2.24706	NR	Korean	Age, sex, smoking	TDI	Choi	2009	-	Table 4
	(Yucesoy et al, 2012)	GSTP1	Glutathione S-Transpherase Pi 1	rs1695 1.1 (homozygous major allele)	p = 0.554	p = 0.046	-	-	DA-, AW	DA-	47	51	48	65	#=by person	N	1.24796	0.724168	2.1506	1.12904	NR	AW	47	48	48	94	#=by person	N	1.91753	1.12679	3.2632	1.4636	NR	French-Canadian	None	HDI/MDI/TDI	Yucesoy	2012	-
	(Yucesoy et al, 2012)	GSTP1	Glutathione S-Transpherase Pi 1	rs1695 1.2 (heterozygous)			-	-	DA-, AW	DA-	39	49	56	67	#=by person	N	0.952259	0.549236	1.65102	0.973417	NR	AW	39	80	56	62	#=by person	N	0.539732	0.318839	0.913662	0.690576	NR	French-Canadian	None	HDI/MDI/TDI	Yucesoy	2012	-
	(Yucesoy et al, 2012)	GSTP1	Glutathione S-Transpherase Pi 1	rs1695 2.2 (homozygous minor allele)			-	-	DA-, AW	DA-	9	16	86	100	#=by person	N	0.65407	0.27511	1.55504	0.778605	NR	AW	9	14	86	128	#=by person	N	0.956811	0.396525	2.30878	0.973711	NR	French-Canadian	None	HDI/MDI/TDI	Yucesoy	2012	-
	(Yucesoy et al, 2012)	SOD	Superoxide Dismutase	rs4880 1.1	p = 0.043	p = 0.015	-	-	DA-, AW	DA-	26	35	69	81	#=by person	N	0.87205	0.478345	1.58979	0.926586	NR	AW	26	34	69	107	#=by person	N	1.18585	0.655008	2.1469	1.10531	NR	French-Canadian	None	HDI/MDI/TDI	Yucesoy	2012	-
	(Yucesoy et al, 2012)	SOD	Superoxide Dismutase	rs4880 1.2			-	-	DA-, AW	DA-	35	57	60	59	#=by person	N	0.603801	0.347167	1.05015	0.754529	NR	AW	35	77	60	64	#=by person	N	0.484848	0.284633	0.8259	0.645833	NR	French-Canadian	None	HDI/MDI/TDI	Yucesoy	2012	-
	(Yucesoy et al, 2012)	SOD	Superoxide Dismutase	rs4880 2.2			-	-	DA-, AW	DA-	34	24	61	92	#=by person	N	2.13661	1.15555	3.9506	1.47032	NR	AW	34	30	61	111	#=by person	N	2.0623	1.15246	3.69041	1.49795	NR	French-Canadian	None	HDI/MDI/TDI	Yucesoy	2012	-
	(Yucesoy et al, 2012)	EPHX1	Epoxide Hydrolase 1	rs2740171 1.1	p = 0.293	p = 0.046	-	-	DA-, AW	DA-	47	58	48	58	#=by person	N	0.979167	0.569218	1.68436	0.988492	NR	AW	47	93	48	49	#=by person	N	0.515905	0.303499	0.876965	0.678423	NR	French-Canadian	None	HDI/MDI/TDI	Yucesoy	2012	-
	(Yucesoy et al, 2012)	EPHX1	Epoxide Hydrolase 1	rs2740171 1.2			-	-	DA-, AW	DA-	44	47	51	69	#=by person	N	1.26658	0.73239	2.19041	1.13769	NR	AW	44	44	51	98	#=by person	N	1.92157	1.12235	3.28992	1.46078	NR	French-Canadian	None	HDI/MDI/TDI	Yucesoy	2012	-
	(Yucesoy et al, 2012)	EPHX1	Epoxide Hydrolase 1	rs2740171 2.2			-	-	DA-, AW	DA-	4	11	91	105	#=by person	N	0.41958	0.129145	1.36318	0.574359	NR	AW	4	5	91	137	#=by person	N	1.2044	0.314969	4.60543	1.11355	NR	French-Canadian	None	HDI/MDI/TDI	Yucesoy	2012	-
	(Yucesoy et al, 2012)	SOD2 aka MnSOD	Superoxide Dismutase 2	rs4880	OR = 2.70 (1.38-5.27), p = 0.004	-	-	-	DA-	DA-	Logistic regression model	NA	NA	NA	NA	NA	NA	NA	NA	NA	NA	NA	NA	NA	NA	NA	NA	NA	NA	NA	NA	NA	NA	French-Canadian	Smoking and type of diisocyanate exposure	HDI/MDI/TDI	Yucesoy	2012	-	Table 3. Logistic regression model with 13 inputs (4 of which were haplotypes of 2 SNPs each)
	(Yucesoy et al, 2012)	GSTT1	Glutathione S-Transpherase Tao 1	present	OR = 1.32 (0.37-4.70), p = 0.672	-	-	-	DA-	DA-	Logistic regression model	NA	NA	NA	NA	NA	NA	NA	NA	NA	NA	NA	NA	NA	NA	NA	NA	NA	NA	NA	NA	NA	NA	French-Canadian	Smoking and type of diisocyanate exposure	HDI/MDI/TDI	Yucesoy	2012	-	Table 3. Logistic regression model with 13 inputs (4 of which were haplotypes of 2 SNPs each)
	(Yucesoy et al, 2012)	GSTM1	Glutathione S-Transpherase Mu 1	present	OR = 0.47 (0.23-0.99) p = 0.047	-	-	-	DA-	DA-	Logistic regression model	NA	NA	NA	NA	NA	NA	NA	NA	NA	NA	NA	NA	NA	NA	NA	NA	NA	NA	NA	NA	NA	NA	French-Canadian	Smoking and type of diisocyanate exposure	HDI/MDI/TDI	Yucesoy	2012	-	Table 3. Logistic regression model with 13 inputs (4 of which were haplotypes of 2 SNPs each)
*Was insigificant, but was part of the logistic regression in rows 87 - 99	(Yucesoy et al, 2012)	EPHX1	Epoxide Hydrolase 1	rs1091588	OR = 1.33 (0.62-2.88), p = 0.468	-	-	-	DA-	DA-	Logistic regression model	NA	NA	NA	NA	NA	NA	NA	NA	NA	NA	NA	NA	NA	NA	NA	NA	NA	NA	NA	NA	NA	NA	French-Canadian	Smoking and type of diisocyanate exposure	HDI/MDI/TDI	Yucesoy	2012	-	Table 3. Logistic regression model with 13 inputs (4 of which were haplotypes of 2 SNPs each)
	(Yucesoy et al, 2012)	GSTP1	Glutathione S-Transpherase Pi 1	rs762803	OR = 6.10 (1.31-28.4), p = 0.021	-	-	-	DA-	DA-	Logistic regression model	NA	NA	NA	NA	NA	NA	NA	NA	NA	NA	NA	NA	NA	NA	NA	NA	NA	NA	NA	NA	NA	NA	French-Canadian	Smoking and type of diisocyanate exposure	HDI/MDI/TDI	Yucesoy	2012	-	Table 3. Logistic regression model with 13 inputs (4 of which were haplotypes of 2 SNPs each)
	(Yucesoy et al, 2012)	EPHX1	Epoxide Hydrolase 1	rs2854450	OR = 0.19 (0.07-0.49), p < 0.001	-	-	-	DA-	DA-	Logistic regression model	NA	NA	NA	NA	NA	NA	NA	NA	NA	NA	NA	NA	NA	NA	NA	NA	NA	NA	NA	NA	NA	NA	French-Canadian	Smoking and type of diisocyanate exposure	HDI/MDI/TDI	Yucesoy	2012	-	Table 3. Logistic regression model with 13 inputs (4 of which were haplotypes of 2 SNPs each)
*Was insigificant, but was part of the logistic regression in rows 87 - 99	(Yucesoy et al, 2012)	EPHX1	Epoxide Hydrolase 1	rs2740168	OR = 1.19 (0.41-3.41), p = 0.748	-	-	-	DA-	DA-	Logistic regression model	NA	NA	NA	NA	NA	NA	NA	NA	NA	NA	NA	NA	NA	NA	NA	NA	NA	NA	NA	NA	NA	NA	French-Canadian	Smoking and type of diisocyanate exposure	HDI/MDI/TDI	Yucesoy	2012	-	Table 3. Logistic regression model with 13 inputs (4 of which were haplotypes of 2 SNPs each)
*Was insigificant, but was part of the logistic regression in rows 87 - 99	(Yucesoy et al, 2012)	EPHX1	Epoxide Hydrolase 1	rs1051741	OR = 0.26 (0.04-1.71), p = 0.161	-	-	-	DA-	DA-	Logistic regression model	NA	NA	NA	NA	NA	NA	NA	NA	NA	NA	NA	NA	NA	NA	NA	NA	NA	NA	NA	NA	NA	NA	French-Canadian	Smoking and type of diisocyanate exposure	HDI/MDI/TDI	Yucesoy	2012	-	Table 3. Logistic regression model with 13 inputs (4 of which were haplotypes of 2 SNPs each)
*Was insigificant, but was part of the logistic regression in rows 87 - 99	(Yucesoy et al, 2012)	EPHX1	Epoxide Hydrolase 1	rs2740171	OR = 1.43 (0.76-2.68), p = 0.268	-	-	-	DA-	DA-	Logistic regression model	NA	NA	NA	NA	NA	NA	NA	NA	NA	NA	NA	NA	NA	NA	NA	NA	NA	NA	NA	NA	NA	NA	French-Canadian	Smoking and type of diisocyanate exposure	HDI/MDI/TDI	Yucesoy	2012	-	Table 3. Logistic regression model with 13 inputs (4 of which were haplotypes of 2 SNPs each)
	(Yucesoy et al, 2012)	GSTT1*GSTP1	Glutathione S-Transpherase Tao 1 * Glutathione S-Transpherase Pi 1	present*rs762803	OR = 0.16 (0.03-0.81), p = 0.027	-	-	-	DA-	DA-	Logistic regression model	NA	NA	NA	NA	NA	NA	NA	NA	NA	NA	NA	NA	NA	NA	NA	NA	NA	NA	NA	NA	NA	NA	French-Canadian	Smoking and type of diisocyanate exposure	HDI/MDI/TDI	Yucesoy	2012	-	Table 3. Logistic regression model with 13 inputs (4 of which were haplotypes of 2 SNPs each)
	(Yucesoy et al, 2012)	GSTM1*EPHX1	Glutathione S-Transpherase Mu 1 * Epoxide Hydrolase 1	present*rs2854450	OR = 7.34 (2.04-26.5), p = 0.002	-	-	-	DA-	DA-	Logistic regression model	NA	NA	NA	NA	NA	NA	NA	NA	NA	NA	NA	NA	NA	NA	NA	NA	NA	NA	NA	NA	NA	NA	French-Canadian	Smoking and type of diisocyanate exposure	HDI/MDI/TDI	Yucesoy	2012	-	Table 3. Logistic regression model with 13 inputs (4 of which were haplotypes of 2 SNPs each)
	(Yucesoy et al, 2012)	EPHX1*EPHX1	Epoxide Hydrolase 1 * Epoxide Hydrolase 1	rs2740168*rs1051741	OR = 8.55 (1.05-69.9), p = 0.045	-	-	-	DA-	DA-	Logistic regression model	NA	NA	NA	NA	NA	NA	NA	NA	NA	NA	NA	NA	NA	NA	NA	NA	NA	NA	NA	NA	NA	NA	French-Canadian	Smoking and type of diisocyanate exposure	HDI/MDI/TDI	Yucesoy	2012	-	Table 3. Logistic regression model with 13 inputs (4 of which were haplotypes of 2 SNPs each)
	(Yucesoy et al, 2012)	GSTP1*EPHX1	Glutathione S-Transpherase Pi 1 * Epoxide Hydrolase 1	rs762803*rs2740168	OR = 0.29 (0.09-0.97), p = 0.044	-	-	-	DA-	DA-	Logistic regression model	NA	NA	NA	NA	NA	NA	NA	NA	NA	NA	NA	NA	NA	NA	NA	NA	NA	NA	NA	NA	NA	NA	French-Canadian	Smoking and type of diisocyanate exposure	HDI/MDI/TDI	Yucesoy	2012	-	Table 3. Logistic regression model with 13 inputs (4 of which were haplotypes of 2 SNPs each)
	(Yucesoy et al, 2012)	GSTP1	Glutathione S-Transpherase Pi 1	rs1695	-	-	-	OR = 0.32 (0.11-0.95), p = 0.040	HDI DA+ vs AW	AW	Logistic regression model	NA	NA	NA	NA	NA	NA	NA	NA	NA	NA	NA	NA	NA	NA	NA	NA	NA	NA	NA	NA	NA	NA	French-Canadian	Age, smoking status, duration of exposure	HDI	Yucesoy	2012	-	Table 4. Logistic regression model with 5 inputs (1 of which was a haplotype of 2 SNPs)
	(Yucesoy et al, 2012)	EPHX1	Epoxide Hydrolase 1	rs1051741	-	-	-	OR = 10.36 (1.47-72.96), p = 0.019	HDI DA+ vs AW	AW	Logistic regression model	NA	NA	NA	NA	NA	NA	NA	NA	NA	NA	NA	NA	NA	NA	NA	NA	NA	NA	NA	NA	NA	NA	French-Canadian	Age, smoking status, duration of exposure	HDI	Yucesoy	2012	-	Table 4. Logistic regression model with 5 inputs (1 of which was a haplotype of 2 SNPs)
	(Yucesoy et al, 2012)	EPHX1	Epoxide Hydrolase 1	rs2740171	-	-	-	OR = 6.22 (1.95-19.82), p = 0.002	HDI DA+ vs AW	AW	Logistic regression model	NA	NA	NA	NA	NA	NA	NA	NA	NA	NA	NA	NA	NA	NA	NA	NA	NA	NA	NA	NA	NA	NA	French-Canadian	Age, smoking status, duration of exposure	HDI	Yucesoy	2012	-	Table 4. Logistic regression model with 5 inputs (1 of which was a haplotype of 2 SNPs)
*Was insigificant, but was part of the logistic regression in rows 100 - 104	(Yucesoy et al, 2012)	GSTM3	Glutathione S-Transpherase Mu 3	rs1109138	-	-	-	OR = 2.79 (0.64-12.08), p = 0.170	HDI DA+ vs AW	AW	Logistic regression model	NA	NA	NA	NA	NA	NA	NA	NA	NA	NA	NA	NA	NA	NA	NA	NA	NA	NA	NA	NA	NA	NA	French-Canadian	Age, smoking status, duration of exposure	HDI	Yucesoy	2012	-	Table 4. Logistic regression model with 5 inputs (1 of which was a haplotype of 2 SNPs)
	(Yucesoy et al, 2012)	GSTM3*EPHX1	Glutathione S-Transpherase Mu 3 * Epoxide Hydrolase 1	rs1109138 * rs1051741	-	-	-	OR = 0.06 (0.01-0.90), p = 0.042	HDI DA+ vs AW	AW	Logistic regression model	NA	NA	NA	NA	NA	NA	NA	NA	NA	NA	NA	NA	NA	NA	NA	NA	NA	NA	NA	NA	NA	NA	French-Canadian	Age, smoking status, duration of exposure	HDI	Yucesoy	2012	-	Table 4. Logistic regression model with 5 inputs (1 of which was a haplotype of 2 SNPs)
	(Bernstein et al, 2013)	CTNNA3	Catenin Alpha 3	rs7088181 AA	p = 0.411	p = 0.028	-	-	DA- and AW	DA-	98	97	34	34	#=by person	N	1.01031	0.581693	1.75475	1.00513	NR	AW	98	109	34	38	#=by person	N	1.00486	0.587252	1.71943	1.00256	NR	French-Canadians and Spaniards	None	HDI/MDI/TDI	Bernstein	2013	-	Table 2
	(Bernstein et al, 2013)	CTNNA3	Catenin Alpha 3	rs7088181 AG			-	-	DA- and AW	DA-	25	29	107	102	#=by person	N	0.821785	0.451119	1.49701	0.904292	NR	AW	25	36	107	111	#=by person	N	0.720405	0.405283	1.28055	0.834993	NR	French-Canadians and Spaniards	None	HDI/MDI/TDI	Bernstein	2013	-	Table 2
	(Bernstein et al, 2013)	CTNNA3	Catenin Alpha 3	rs7088181 GG			-	-	DA- and AW	DA-	9	5	123	126	#=by person	N	1.8439	0.600961	5.65756	1.30139	NR	AW	9	2	123	145	#=by person	N	5.30488	1.12491	25.0169	1.78271	NR	French-Canadians and Spaniards	None	HDI/MDI/TDI	Bernstein	2013	-	Table 2
	(Bernstein et al, 2013)	CTNNA3	Catenin Alpha 3	rs7088181	-	SNP OR = 9.05 (1.69-48.54), p = 0.01; Age OR = 1.10 (1.06, 1.14), p < 0.0001; Smoking (current vs never) OR = 0.31 (0.15, 0.64), p =0.0017; Exposure duration OR = 1.01 (1.00, 1.01), p =0.0019	-	-	DA- and AW	DA-	Logistic regression model	NA	NA	NA	#=by person	NA	NA	NA	NA	NA	NA	AW	NR	NR	NR	NR	NR	NR	NR	NR	NR	NR	NR	French-Canadians and Spaniards	Age, smoking status, and duration of exposure	HDI/MDI/TDI	Bernstein	2013	-	Table 3
	(Bernstein et al, 2013)	CTNNA3	Catenin Alpha 3	rs10762058 CC	p = 0.288	p = 0.044	-	-	DA- and AW	DA-	95	92	37	39	#=by person	N	1.08843	0.638473	1.85547	1.0435	NR	AW	95	102	37	44	#=by person	N	1.10758	0.659216	1.86089	1.0557	NR	French-Canadians and Spaniards	None	HDI/MDI/TDI	Bernstein	2013	-	Table 2
	(Bernstein et al, 2013)	CTNNA3	Catenin Alpha 3	rs10762058 CG			-	-	DA- and AW	DA-	27	34	105	97	#=by person	N	0.733613	0.412508	1.30467	0.851522	NR	AW	27	41	105	105	#=by person	N	0.658537	0.377664	1.1483	0.794118	NR	French-Canadians and Spaniards	None	HDI/MDI/TDI	Bernstein	2013	-	Table 2
	(Bernstein et al, 2013)	CTNNA3	Catenin Alpha 3	rs10762058 GG			-	-	DA- and AW	DA-	10	5	122	126	#=by person	N	2.06557	0.686179	6.2179	1.35519	NR	AW	10	3	122	143	#=by person	N	3.9071	1.05143	14.5188	1.67087	NR	French-Canadians and Spaniards	None	HDI/MDI/TDI	Bernstein	2013	-	Table 2
	(Bernstein et al, 2013)	CTNNA3	Catenin Alpha 3	rs10762058	-	SNP OR = 6.82 (1.65-28.24), p = 0.008; Age OR = 1.10 (1.06, 1.14), p < 0.0001; Smoking (current vs never) OR = 0.32 (0.15, 0.67), p = 0.0024; Exposure duration OR = 1.01 (1.00, 1.01), p = 0.0020	-	-	DA- and AW	DA-	Logistic regression model	NA	NA	NA	#=by person	NA	NA	NA	NA	NA	NA	AW	NR	NR	NR	NR	NR	NR	NR	NR	NR	NR	NR	French-Canadians and Spaniards	Age, smoking status, and duration of exposure	HDI/MDI/TDI	Bernstein	2013	-	Table 4
	(Yucesoy et al, 2014)	HLA-B	Human Leukocyte Antigen Class I, B	rs1811197 GG	-	p < 0.0001	-	-	AW	AW	40	62	33	5	#=by person	N	0.0977517	0.0352085	0.271395	0.451575	NR	-	-	-	-	-	-	-	-	-	-	-	-	French-Canadians and Spaniards	None	HDI/MDI/TDI	Yucesoy	2014	-	Table 2
	(Yucesoy et al, 2014)	HLA-B	Human Leukocyte Antigen Class I, B	rs1811197 GA	-		-	-	AW	AW	29	5	44	62	#=by person	N	8.17273	2.93315	22.7719	2.05481	NR	-	-	-	-	-	-	-	-	-	-	-	-	French-Canadians and Spaniards	None	HDI/MDI/TDI	Yucesoy	2014	-	Table 2
	(Yucesoy et al, 2014)	HLA-B	Human Leukocyte Antigen Class I, B	rs1811197 AA	-		-	-	AW	AW	4.5	0.5	69.5	67.5	#=by person	Y	8.74101	0.46167	165.498	1.7741	NR	-	-	-	-	-	-	-	-	-	-	-	-	French-Canadians and Spaniards	None	HDI/MDI/TDI	Yucesoy	2014	-	Table 2
	(Yucesoy et al, 2014)	HLA-E	Human Leukocyte Antigen Class I, E	rs1573294 AA	-	p < 0.0001	-	-	AW	AW	24	49	49	18	#=by person	N	0.179925	0.0868629	0.372691	0.449539	NR	-	-	-	-	-	-	-	-	-	-	-	-	French-Canadians and Spaniards	None	HDI/MDI/TDI	Yucesoy	2014	-	Table 2
	(Yucesoy et al, 2014)	HLA-E	Human Leukocyte Antigen Class I, E	rs1573294 AG	-		-	-	AW	AW	21	14	52	53	#=by person	N	1.52885	0.702954	3.32507	1.21154	NR	-	-	-	-	-	-	-	-	-	-	-	-	French-Canadians and Spaniards	None	HDI/MDI/TDI	Yucesoy	2014	-	Table 2
	(Yucesoy et al, 2014)	HLA-E	Human Leukocyte Antigen Class I, E	rs1573294 GG	-		-	-	AW	AW	28	4	45	63	#=by person	N	9.8	3.21253	29.8954	2.1	NR	-	-	-	-	-	-	-	-	-	-	-	-	French-Canadians and Spaniards	None	HDI/MDI/TDI	Yucesoy	2014	-	Table 2
	(Yucesoy et al, 2014)	HLA-DOA	Human Leukocyte Antigen Class II, DOA	rs3128935 TT	-	p < 0.0001	-	-	AW	AW	47	65	26	2	#=by person	N	0.0556213	0.0125807	0.245911	0.451923	NR	-	-	-	-	-	-	-	-	-	-	-	-	French-Canadians and Spaniards	None	HDI/MDI/TDI	Yucesoy	2014	-	Table 2
	(Yucesoy et al, 2014)	HLA-DOA	Human Leukocyte Antigen Class II, DOA	rs3128935 CT	-		-	-	AW	AW	19	2	54	65	#=by person	N	11.4352	2.54879	51.3042	1.99383	NR	-	-	-	-	-	-	-	-	-	-	-	-	French-Canadians and Spaniards	None	HDI/MDI/TDI	Yucesoy	2014	-	Table 2
	(Yucesoy et al, 2014)	HLA-DOA	Human Leukocyte Antigen Class II, DOA	rs3128935 CC	-		-	-	AW	AW	7.5	0.5	66.5	67.5	#=by person	Y	15.2256	0.852359	271.972	1.8891	NR	-	-	-	-	-	-	-	-	-	-	-	-	French-Canadians and Spaniards	None	HDI/MDI/TDI	Yucesoy	2014	-	Table 2
	(Yucesoy et al, 2014)	HLA-DQA2	Human Leukocyte Antigen Class II, DQA2	rs7773955 TT	-	p < 0.0001	-	-	AW	AW	26	56	47	11	#=by person	N	0.108663	0.0486028	0.24294	0.391282	NR	-	-	-	-	-	-	-	-	-	-	-	-	French-Canadians and Spaniards	None	HDI/MDI/TDI	Yucesoy	2014	-	Table 2
	(Yucesoy et al, 2014)	HLA-DQA2	Human Leukocyte Antigen Class II, DQA2	rs7773955 TC	-		-	-	AW	AW	32	11	41	56	#=by person	N	3.97339	1.79481	8.7964	1.76064	NR	-	-	-	-	-	-	-	-	-	-	-	-	French-Canadians and Spaniards	None	HDI/MDI/TDI	Yucesoy	2014	-	Table 2
	(Yucesoy et al, 2014)	HLA-DQA2	Human Leukocyte Antigen Class II, DQA2	rs7773955 CC	-		-	-	AW	AW	15.5	0.5	58.5	67.5	#=by person	Y	35.7692	2.09425	610.928	2.08654	NR	-	-	-	-	-	-	-	-	-	-	-	-	French-Canadians and Spaniards	None	HDI/MDI/TDI	Yucesoy	2014	-	Table 2
	(Yucesoy et al, 2014)	HLA-DPB1	Human Leukocyte Antigen Class II, DRB1	rs928976 CC	-	p < 0.0001	-	-	AW	AW	44	31	29	36	#=by person	N	1.76196	0.900593	3.44717	1.31494	NR	-	-	-	-	-	-	-	-	-	-	-	-	French-Canadians and Spaniards	None	HDI/MDI/TDI	Yucesoy	2014	-	Table 2
	(Yucesoy et al, 2014)	HLA-DPB1	Human Leukocyte Antigen Class II, DRB1	rs928976 CT	-		-	-	AW	AW	15	29	58	38	#=by person	N	0.338882	0.160784	0.714257	0.564263	NR	-	-	-	-	-	-	-	-	-	-	-	-	French-Canadians and Spaniards	None	HDI/MDI/TDI	Yucesoy	2014	-	Table 2
	(Yucesoy et al, 2014)	HLA-DPB1	Human Leukocyte Antigen Class II, DRB1	rs928976 TT	-		-	-	AW	AW	14	7	59	60	#=by person	N	2.0339	0.766497	5.39694	1.34463	NR	-	-	-	-	-	-	-	-	-	-	-	-	French-Canadians and Spaniards	None	HDI/MDI/TDI	Yucesoy	2014	-	Table 2
	(Yucesoy et al, 2014)	HLA-E	Human Leukocyte Antigen Class I, E	rs1573294	-	Unadjusted: OR = 5.55 (2.68-11.51), p < 0.0001 ; Adjusted: OR = 6.27 (2.37-16.61), p = 0.0002	-	-	AW	AW	Logistic regression model, dominant model	NA	NA	NA	NA	NA	NA	NA	NA	NA	NA	-	-	-	-	-	-	-	-	-	-	-	-	French-Canadians and Spaniards	Age, sex, atopy, height, exposure duration, smoking	HDI/MDI/TDI	Yucesoy	2014	-	Table 3
	(Yucesoy et al, 2014)	HLA-B	Human Leukocyte Antigen Class I, B	rs1811197	-	Unadjusted: OR = 10.23 (3.68-28.40), p < 0.0001 ; Adjusted: OR = 7.64 (2.25-26.00), p = 0.0001	-	-	AW	AW	Logistic regression model, dominant model	NA	NA	NA	NA	NA	NA	NA	NA	NA	NA	-	-	-	-	-	-	-	-	-	-	-	-	French-Canadians and Spaniards	Age, sex, atopy, height, exposure duration, smoking	HDI/MDI/TDI	Yucesoy	2014	-	Table 3
	(Yucesoy et al, 2014)	HLA-DOA	Human Leukocyte Antigen Class II, DOA	rs3128935	-	Unadjusted: OR = 17.98 (4.07-79.48), p < 0.0001 ; Adjusted: OR = 19.69 (2.89-135.25), p = 0.0024	-	-	AW	AW	Logistic regression model, dominant model	NA	NA	NA	NA	NA	NA	NA	NA	NA	NA	-	-	-	-	-	-	-	-	-	-	-	-	French-Canadians and Spaniards	Age, sex, atopy, height, exposure duration, smoking	HDI/MDI/TDI	Yucesoy	2014	-	Table 3
	(Yucesoy et al, 2014)	HLA-DQA2	Human Leukocyte Antigen Class II, DQA2	rs7773955	-	Unadjusted: OR = 9.20 (4.12-20.57), p < 0.0001 ; Adjusted: OR = 8.43 (3.03-23.48), p < 0.0001	-	-	AW	AW	Logistic regression model, dominant model	NA	NA	NA	NA	NA	NA	NA	NA	NA	NA	-	-	-	-	-	-	-	-	-	-	-	-	French-Canadians and Spaniards	Age, sex, atopy, height, exposure duration, smoking	HDI/MDI/TDI	Yucesoy	2014	-	Table 3
*Was insigificant, but was part of the logistic regression in rows 125 - 132	(Yucesoy et al, 2014)	HLA-DPB1	Human Leukocyte Antigen Class II, DRB1	rs928976	-	Unadjusted: OR = 3.63 (1.71-7.72), p = 0.0009 ; Adjusted: OR = 2.79 (0.99-7.81), p = 0.0511	-	-	AW	AW	Logistic regression model, dominant model	NA	NA	NA	NA	NA	NA	NA	NA	NA	NA	-	-	-	-	-	-	-	-	-	-	-	-	French-Canadians and Spaniards	Age, sex, atopy, height, exposure duration, smoking	HDI/MDI/TDI	Yucesoy	2014	-	Table 3
	(Yucesoy et al, 2014)	HLA-E	Human Leukocyte Antigen Class I, E	rs1573294	-	Unadjusted: OR = 9.80 (3.21-29.89), p < 0.0001 ; Adjusted: OR = 6.27 (1.63-24.13), p = 0.0076	-	-	AW	AW	Logistic regression model, recessive model	NA	NA	NA	NA	NA	NA	NA	NA	NA	NA	-	-	-	-	-	-	-	-	-	-	-	-	French-Canadians and Spaniards	Age, sex, atopy, height, exposure duration, smoking	HDI/MDI/TDI	Yucesoy	2014	-	Table 3
*Was insigificant, but was part of the logistic regression in rows 133 - 137	(Yucesoy et al, 2014)	HLA-B	Human Leukocyte Antigen Class I, B	rs1811197	-	Unadjusted OR = 8.74 (0.46, 165.5), p =0.0519, *logit estimators used to adjust for cells with 0 count ; Adjusted: models failed to converge due to cells with 0 counts	-	-	AW	AW	Logistic regression model, recessive model	NA	NA	NA	NA	NA	NA	NA	NA	NA	NA	-	-	-	-	-	-	-	-	-	-	-	-	French-Canadians and Spaniards	Age, sex, atopy, height, exposure duration, smoking	HDI/MDI/TDI	Yucesoy	2014	-	Table 3
	(Yucesoy et al, 2014)	HLA-DOA	Human Leukocyte Antigen Class II, DOA	rs3128935	-	Unadjusted: OR = 15.22* (0.85-271.9), p = 0.0093, *logit estimators used to adjust for cells with 0 count ; Adjusted: models failed to converge due to cells with 0 counts	-	-	AW	AW	Logistic regression model, recessive model	NA	NA	NA	NA	NA	NA	NA	NA	NA	NA	-	-	-	-	-	-	-	-	-	-	-	-	French-Canadians and Spaniards	Age, sex, atopy, height, exposure duration, smoking	HDI/MDI/TDI	Yucesoy	2014	-	Table 3
	(Yucesoy et al, 2014)	HLA-DQA2	Human Leukocyte Antigen Class II, DQA2	rs7773955	-	Unadjusted: OR = 35.76* (2.09-610.9), p < 0.0001, *logit estimators used to adjust for cells with 0 count ; Adjusted: models failed to converge due to cells with 0 counts	-	-	AW	AW	Logistic regression model, recessive model	NA	NA	NA	NA	NA	NA	NA	NA	NA	NA	-	-	-	-	-	-	-	-	-	-	-	-	French-Canadians and Spaniards	Age, sex, atopy, height, exposure duration, smoking	HDI/MDI/TDI	Yucesoy	2014	-	Table 3
	(Yucesoy et al, 2014)	HLA-DPB1	Human Leukocyte Antigen Class II, DRB1	rs928976	-	Unadjusted: OR = 13.00 (5.22-32.39), p < 0.0001 ; Adjusted: OR = 10.10 (3.16-32.33), p < 0.0001	-	-	AW	AW	Logistic regression model, recessive model	NA	NA	NA	NA	NA	NA	NA	NA	NA	NA	-	-	-	-	-	-	-	-	-	-	-	-	French-Canadians and Spaniards	Age, sex, atopy, height, exposure duration, smoking	HDI/MDI/TDI	Yucesoy	2014	-	Table 3
	(Kim et al, 2015)	MBL2	Mannose Binding Lectin 2	rs11003124 (-431 A/C), genotype: AA	-	p = 0.016	p = 0.214	-	AW	AW	88	75	11	24	by subject	N	2.56	1.1767	5.56945	NR	NR	NC (n=144)	88	114	11	30	by subject	N	2.10526	0.999697	4.43348	NR	NR	Korean	Age and sex	Not Specified	Kim	2015	-
	(Kim et al, 2015)	MBL2	Mannose Binding Lectin 2	rs11003124 (-431 A/C), genotype: CC	-	p = 0.016	p = 0.080	-	AW	AW	3.5	0.5	96.5	99.5	by subject	Y	7.21762	0.367909	141.595	NR	NR	NC (n=144)	3	4	96	140	by subject	N	1.09375	0.239374	4.99757	NR	NR	Korean	Age and sex	Not Specified	Kim	2015	-
	(Kim et al, 2015)	MBL2	Mannose Binding Lectin 2	ht2 (rs11003125, rs11003124, rs7096206: CAG) -/-	-	p = 0.044	p = 0.124	-	AW	AW	37	32	62	67	by subject	N	1.2495	0.695537	2.24466	NR	NR	NC (n=144)	37	45	62	99	by subject	N	1.3129	0.766256	2.24953	NR	NR	Korean	Age and sex	Not Specified	Kim	2015	-
	(Yucesoy et al, 2015a)	NAT2	N-Acetyltransferase 2	rs2410556 TT	p = 0.004	p < 0.001	-	-	DA-, AW	DA-	24	51	70	62	#=by person	N	0.416807	0.230242	0.754545	NR	NR	AW	24	100	70	41	#=by person	N	0.140571	0.0779913	0.253366	NR	NR	French-Canadian	None	HDI/MDI/TDI	Yucesoy	2015	a	Table 2
	(Yucesoy et al, 2015a)	NAT2	N-Acetyltransferase 2	rs2410556 CT or CC					DA-, AW	DA-	70	62	24	51	#=by person	N	2.39919	1.3253	4.34326	NR	NR	AW	70	41	24	100	#=by person	N	7.11382	3.94686	12.8219	NR	NR	French-Canadian	None	HDI/MDI/TDI	Yucesoy	2015	a	Table 2
	(Yucesoy et al, 2015a)	NAT2	N-Acetyltransferase 2	rs4271002 GG	p = 0.001	p < 0.001	-	-	DA-, AW	DA-	27	58	67	56	#=by person	N	0.389089	0.218217	0.693761	NR	NR	AW	27	110	67	32	#=by person	N	0.117232	0.06463	0.212647	NR	NR	French-Canadian	None	HDI/MDI/TDI	Yucesoy	2015	a	Table 2
	(Yucesoy et al, 2015a)	NAT2	N-Acetyltransferase 2	rs4271002 GC or CC					DA-, AW	DA-	67	56	27	58	#=by person	N	2.57011	1.44142	4.5826	NR	NR	AW	67	32	27	110	#=by person	N	8.53009	4.70264	15.4727	NR	NR	French-Canadian	None	HDI/MDI/TDI	Yucesoy	2015	a	Table 2
	(Yucesoy et al, 2015a)	NAT2	N-Acetyltransferase 2	rs2410556	-	OR = 4.79 (1.64-14.01), p = 0.004	-	-	HDI DA+ vs AW	HDI DA+ vs AW	Logistic regression under a dominant genetic model (adjusted for age, smoking status, and length of exposure), HDI DA+ = 51 cases, AW = 141 controls	NA	NA	NA	NA	NA	NA	NA	NA	NA	NA	NA	NA	NA	NA	NA	NA	NA	NA	NA	NA	NA	NA	French-Canadian	Age, smoking status, length of exposure	HDI/MDI/TDI	Yucesoy	2015	a	Table 3
	(Yucesoy et al, 2015a)	NAT2	N-Acetyltransferase 2	rs4271002	-	OR = 24.2 (5.68-103.5), p < 0.001	-	-	HDI DA+ vs AW	HDI DA+ vs AW	Logistic regression under a dominant genetic model (adjusted for age, smoking status, and length of exposure), HDI DA+ = 51 cases, AW = 141 controls	NA	NA	NA	NA	NA	NA	NA	NA	NA	NA	NA	NA	NA	NA	NA	NA	NA	NA	NA	NA	NA	NA	French-Canadian	Age, smoking status, length of exposure	HDI/MDI/TDI	Yucesoy	2015	a	Table 3
*Was insigificant, but was part of the logistic regression in rows 145 - 148	(Yucesoy et al, 2015a)	NAT1	N-Acetyltransferase 1	rs11777998	-	OR = 2.31 (0.38-14.00), p = 0.364			HDI DA+ vs AW	HDI DA+ vs AW	Logistic regression under a dominant genetic model (adjusted for age, smoking status, and length of exposure), HDI DA+ = 51 cases, AW = 141 controls	NA	NA	NA	NA	NA	NA	NA	NA	NA	NA	NA	NA	NA	NA	NA	NA	NA	NA	NA	NA	NA	NA	French-Canadian	Age, smoking status, length of exposure	HDI/MDI/TDI	Yucesoy	2015	a	Table 3
	(Yucesoy et al, 2015a)	NAT2*NAT1	N-Acetyltransferase 2 * N-Acetyltransferase 1	rs4271002 * rs11777998	-	OR = 0.05 (< 0.01-0.54), p = 0.014	-	-	HDI DA+ vs AW	HDI DA+ vs AW	Logistic regression under a dominant genetic model (adjusted for age, smoking status, and length of exposure), HDI DA+ = 51 cases, AW = 141 controls	NA	NA	NA	NA	NA	NA	NA	NA	NA	NA	NA	NA	NA	NA	NA	NA	NA	NA	NA	NA	NA	NA	French-Canadian	Age, smoking status, length of exposure	HDI/MDI/TDI	Yucesoy	2015	a	Table 3
*Was insigificant, but was part of the logistic regression in rows 149 - 153	(Yucesoy et al, 2015a)	NAT2	N-Acetyltransferase 2	rs2410556	OR = 1.36 (0.62-2.98), p = 0.438	-	-	-	DA+ vs DA-	DA+ vs DA-	Logistic regression under a dominant genetic model ("adjusted for smoking status and type of exposure (HDA vs MDI or TDI)".. age and length of exposure are also in the model though?), DA+ = 92 cases, DA- = 108 controls	NA	NA	NA	NA	NA	NA	NA	NA	NA	NA	NA	NA	NA	NA	NA	NA	NA	NA	NA	NA	NA	NA	French-Canadian	Smoking status, type of exposure (HDI vs MDI or TDI)	HDI/MDI/TDI	Yucesoy	2015	a	Table 4
	(Yucesoy et al, 2015a)	NAT2	N-Acetyltransferase 2	rs4271002	OR = 2.44 (1.14-5.24), p = 0.022	-	-	-	DA+ vs DA-	DA+ vs DA-	Logistic regression under a dominant genetic model ("adjusted for smoking status and type of exposure (HDA vs MDI or TDI)".. age and length of exposure are also in the model though?), DA+ = 92 cases, DA- = 108 controls	NA	NA	NA	NA	NA	NA	NA	NA	NA	NA	NA	NA	NA	NA	NA	NA	NA	NA	NA	NA	NA	NA	French-Canadian	Smoking status, type of exposure (HDI vs MDI or TDI)	HDI/MDI/TDI	Yucesoy	2015	a	Table 4
*Was insigificant, but was part of the logistic regression in rows 149 - 153	(Yucesoy et al, 2015a)	NAT1	N-Acetyltransferase 1	rs8190845	OR = 0.19 (0.03-1.12), p = 0.066	-	-	-	DA+ vs DA-	DA+ vs DA-	Logistic regression under a dominant genetic model ("adjusted for smoking status and type of exposure (HDA vs MDI or TDI)".. age and length of exposure are also in the model though?), DA+ = 92 cases, DA- = 108 controls	NA	NA	NA	NA	NA	NA	NA	NA	NA	NA	NA	NA	NA	NA	NA	NA	NA	NA	NA	NA	NA	NA	French-Canadian	Smoking status, type of exposure (HDI vs MDI or TDI)	HDI/MDI/TDI	Yucesoy	2015	a	Table 4
*Was insigificant, but was part of the logistic regression in rows 149 - 153	(Yucesoy et al, 2015a)	NAT2	N-Acetyltransferase 2	rs13277605	OR = 1.27 (0.55-2.96), p = 0.576	-	-	-	DA+ vs DA-	DA+ vs DA-	Logistic regression under a dominant genetic model ("adjusted for smoking status and type of exposure (HDA vs MDI or TDI)".. age and length of exposure are also in the model though?), DA+ = 92 cases, DA- = 108 controls	NA	NA	NA	NA	NA	NA	NA	NA	NA	NA	NA	NA	NA	NA	NA	NA	NA	NA	NA	NA	NA	NA	French-Canadian	Smoking status, type of exposure (HDI vs MDI or TDI)	HDI/MDI/TDI	Yucesoy	2015	a	Table 4
	(Yucesoy et al, 2015a)	NAT1*NAT2	N-Acetyltransferase 1 * N-Acetyltransferase 2	rs8190845 * rs13277605	OR = 8.39 (1.14-61.7), p = 0.036	-	-	-	DA+ vs DA-	DA+ vs DA-	Logistic regression under a dominant genetic model ("adjusted for smoking status and type of exposure (HDA vs MDI or TDI)".. age and length of exposure are also in the model though?), DA+ = 92 cases, DA- = 108 controls	NA	NA	NA	NA	NA	NA	NA	NA	NA	NA	NA	NA	NA	NA	NA	NA	NA	NA	NA	NA	NA	NA	French-Canadian	Smoking status, type of exposure (HDI vs MDI or TDI)	HDI/MDI/TDI	Yucesoy	2015	a	Table 4
	(Yucesoy et al, 2016)	PTGS1	Prostaglandin-endoperoxide synthase 1	rs5788	-	OR = 0.38 (0.17-0.89), p = 0.026	-	-	AW	AW	Dominant Logistic regression model, major variant versus minor variant, adjusted for smoking status, duration of exposure, age	NA	NA	NA	NA	NA	NA	NA	NA	NA	NA	-	-	-	-	-	-	-	-	-	-	-	-	French-Canadian	Smoking status, duration of exposure, age	HDI/MDI/TDI	Yucesoy	2016	-	Table 3
	(Yucesoy et al, 2016)	TGFB	Transforming growth factor beta	rs1800469	-	OR = 0.38 (0.18-0.74), p = 0.005	-	-	AW	AW	Dominant Logistic regression model, major variant versus minor variant, adjusted for smoking status, duration of exposure, age	NA	NA	NA	NA	NA	NA	NA	NA	NA	NA	-	-	-	-	-	-	-	-	-	-	-	-	French-Canadian	Smoking status, duration of exposure, age	HDI/MDI/TDI	Yucesoy	2016	-	Table 3
	(Yucesoy et al, 2016)	TNFa	Transforming growth factor alpha	rs1800629	-	OR = 2.08 (1.03-4.17), p = 0.041	-	-	AW	AW	Dominant Logistic regression model, major variant versus minor variant, adjusted for smoking status, duration of exposure, age	NA	NA	NA	NA	NA	NA	NA	NA	NA	NA	-	-	-	-	-	-	-	-	-	-	-	-	French-Canadian	Smoking status, duration of exposure, age	HDI/MDI/TDI	Yucesoy	2016	-	Table 3
	(Yucesoy et al, 2016)	PTGS2	Prostaglandin-endoperoxide synthase 2	rs20417	-	OR = 6.40 (1.06-38.75), p = 0.043	-	-	AW	AW	Recessive Logistic regression model, major variant versus minor variant, adjusted for smoking status, duration of exposure, age	NA	NA	NA	NA	NA	NA	NA	NA	NA	NA	-	-	-	-	-	-	-	-	-	-	-	-	French-Canadian	Smoking status, duration of exposure, age	HDI/MDI/TDI	Yucesoy	2016	-	Table 3

## Sheet: Insig Markers_Candidate Genes
Statistically insignificant susceptibility marker associations from candidate gene studies
Acronyms: AW: Asymptomatic Workers, CI: Confidence Interval, NC: Normal Controls, DA-: Symptomatic Workers without DA, DM: Dominant Model, RC: Recessive; OR = Odds Ratio; NS = Not Significant; NR = Not Reported
Citation	Gene Abbreviation	Gene name	Genetic Marker, Genotype, Haplotype, or Region with No Association	Effect Size compared to DA- (95% CI in parenthesis)	Effect Size compared to AW (95% CI in parenthesis)	Effect Size compared to NC (95% CI in parenthesis)	Effect Size compared to Misc (95% CI in parenthesis)	Comparison Group(s)	Comparison Group I	# Cases with allele ( A )	# Controls with allele ( B )	# Cases without allele ( C )	# Controls without allele ( D )	Notes (ex. #s are by chromosome or by person?)	Haldane's correction?	Odds Ratio (A*D / B*C)	Lower 95% CI {exp[ln(OR)] - 1.96 * [sq rt(1/A + 1/B + 1/C + 1/D)]}	Upper 95% CI {exp[ln(OR)] + 1.96 * [sq rt(1/A + 1/B + 1/C + 1/D)]}	RR	Reported RR is N/A here; column is a filler on this sheet	Comparison Group II	# Cases with allele ( A )	# Controls with allele ( B )	# Cases without allele ( C )	# Controls without allele ( D )	Notes (ex. #s are by chromosome or by person?)	Haldane's correction?	Odds Ratio (A*D / B*C)	Lower 95% CI {exp[ln(OR)] - 1.96 * [sq rt(1/A + 1/B + 1/C + 1/D)]}	Upper 95% CI {exp[ln(OR)] + 1.96 * [sq rt(1/A + 1/B + 1/C + 1/D)]}	RR	Reported RR is N/A here; column is a filler on this sheet	Population's Country/Ethnicity	Adjusted Confounders for OR	Types of Diisocyanates (Slashes are in order of concentration)	Same population as another study?	First Author's Last Name	Year	Year, a or b? (If not, put a dash "-" )	Notes (ex. model type)
(Bignon et al, 1994)	HLA Class II, DQA1	Human Leukocyte Antigen Class II, DQA1	DQA1*0101 and 0102	-	NS	-	-	AW	AW	13	12	43	20	#=by chromosomes	N	0.503876	0.195429	1.29915	0.76186	NR	-	-	-	-	-	-	-	-	-	-	-	-	Europe (Italian+French)	None	Not specified	No	Bignon	1994	-	-
(Bignon et al, 1994)	HLA Class II, DQA1	Human Leukocyte Antigen Class II, DQA2	DQA1*0103	-	NS	-	-	AW	AW	3	2	53	30	#=by chromosomes	N	0.849057	0.134251	5.36978	0.939623	NR	-	-	-	-	-	-	-	-	-	-	-	-	Europe (Italian+French)	None	Not specified	No	Bignon	1994	-	-
(Bignon et al, 1994)	HLA Class II, DQA1	Human Leukocyte Antigen Class II, DQA3	DQA1*0201	-	NS	-	-	AW	AW	14	3	42	29	#=by chromosomes	N	3.22222	0.849021	12.229	1.39216	NR	-	-	-	-	-	-	-	-	-	-	-	-	Europe (Italian+French)	None	Not specified	No	Bignon	1994	-	-
(Bignon et al, 1994)	HLA Class II, DQA1	Human Leukocyte Antigen Class II, DQA4	DQA1*0301	-	NS	-	-	AW	AW	4	5	52	27	#=by chromosomes	N	0.415385	0.102988	1.67538	0.675214	NR	-	-	-	-	-	-	-	-	-	-	-	-	Europe (Italian+French)	None	Not specified	No	Bignon	1994	-	-
(Bignon et al, 1994)	HLA Class II, DQA1	Human Leukocyte Antigen Class II, DQA5	DQA1*0401	-	NS	-	-	AW	AW	2.5	0.5	54.5	32.5	#=by chromosomes	Y	2.98165	0.138781	64.0594	1.33028	NR	-	-	-	-	-	-	-	-	-	-	-	-	Europe (Italian+French)	None	Not specified	No	Bignon	1994	-	-
(Bignon et al, 1994)	HLA Class II, DQA1	Human Leukocyte Antigen Class II, DQA6	DQA1*0501	-	NS	-	-	AW	AW	20	10	36	22	#=by chromosomes	N	1.22222	0.484141	3.08552	1.07407	NR	-	-	-	-	-	-	-	-	-	-	-	-	Europe (Italian+French)	None	Not specified	No	Bignon	1994	-	-
(Bignon et al, 1994)	HLA Class II, DQA1	Human Leukocyte Antigen Class II, DQA7	DQA1*0601	-	NS	-	-	AW	AW	0.5	0.5	56.5	32.5	#=by chromosomes	Y	0.575221	0.011146	29.6861	0.787611	NR	-	-	-	-	-	-	-	-	-	-	-	-	Europe (Italian+French)	None	Not specified	No	Bignon	1994	-	-
(Bignon et al, 1994)	HLA Class II, DQA1	Human Leukocyte Antigen Class II, DQA8	DQA1*0101/0101 (note that 0101 and 0102 couldn't be differentiated)	-	NS	-	-	AW	AW	4	1	24	15	#=by subjects	N	2.5	0.254605	24.5478	1.3	NR	-	-	-	-	-	-	-	-	-	-	-	-	Europe (Italian+French)	None	Not specified	No	Bignon	1994	-	-
(Bignon et al, 1994)	HLA Class II, DQA1	Human Leukocyte Antigen Class II, DQA9	DQA1*0101/0501	-	NS	-	-	AW	AW	4	5	24	11	#=by subjects	N	0.366667	0.0821421	1.63673	0.648148	NR	-	-	-	-	-	-	-	-	-	-	-	-	Europe (Italian+French)	None	Not specified	No	Bignon	1994	-	-
(Bignon et al, 1994)	HLA Class II, DQA1	Human Leukocyte Antigen Class II, DQA10	DQA1*0101/03011	-	NS	-	-	AW	AW	0.5	3.5	28.5	13.5	#=by subjects	Y	0.0676692	0.00325911	1.40502	0.184211	NR	-	-	-	-	-	-	-	-	-	-	-	-	Europe (Italian+French)	None	Not specified	No	Bignon	1994	-	-
(Bignon et al, 1994)	HLA Class II, DQA1	Human Leukocyte Antigen Class II, DQA11	DQA1*0101/0401	-	NS	-	-	AW	AW	1.5	0.5	27.5	16.5	#=by subjects	Y	1.8	0.0692139	46.8114	1.2	NR	-	-	-	-	-	-	-	-	-	-	-	-	Europe (Italian+French)	None	Not specified	No	Bignon	1994	-	-
(Bignon et al, 1994)	HLA Class II, DQA1	Human Leukocyte Antigen Class II, DQA12	DQA1*0201/0101	-	NS	-	-	AW	AW	0.5	2.5	28.5	14.5	#=by subjects	Y	0.101754	0.00457688	2.26223	0.251462	NR	-	-	-	-	-	-	-	-	-	-	-	-	Europe (Italian+French)	None	Not specified	No	Bignon	1994	-	-
(Bignon et al, 1994)	HLA Class II, DQA1	Human Leukocyte Antigen Class II, DQA13	DQA1*0201/0201	-	NS	-	-	AW	AW	3.5	0.5	25.5	16.5	#=by subjects	Y	4.52941	0.219443	93.4893	1.44118	NR	-	-	-	-	-	-	-	-	-	-	-	-	Europe (Italian+French)	None	Not specified	No	Bignon	1994	-	-
(Bignon et al, 1994)	HLA Class II, DQA1	Human Leukocyte Antigen Class II, DQA14	DQA1*0201/0501	-	NS	-	-	AW	AW	5	1	23	15	#=by subjects	N	3.26087	0.345953	30.7362	1.37681	NR	-	-	-	-	-	-	-	-	-	-	-	-	Europe (Italian+French)	None	Not specified	No	Bignon	1994	-	-
(Bignon et al, 1994)	HLA Class II, DQA1	Human Leukocyte Antigen Class II, DQA15	DQA1*0201/0401	-	NS	-	-	AW	AW	1.5	0.5	27.5	16.5	#=by subjects	Y	1.8	0.0692139	46.8114	1.2	NR	-	-	-	-	-	-	-	-	-	-	-	-	Europe (Italian+French)	None	Not specified	No	Bignon	1994	-	-
(Bignon et al, 1994)	HLA Class II, DQA1	Human Leukocyte Antigen Class II, DQA16	DQA1*0201/03011	-	NS	-	-	AW	AW	1.5	0.5	27.5	16.5	#=by subjects	Y	1.8	0.0692139	46.8114	1.2	NR	-	-	-	-	-	-	-	-	-	-	-	-	Europe (Italian+French)	None	Not specified	No	Bignon	1994	-	-
(Bignon et al, 1994)	HLA Class II, DQA1	Human Leukocyte Antigen Class II, DQA17	DQA1*0201/0103	-	NS	-	-	AW	AW	1.5	0.5	27.5	16.5	#=by subjects	Y	1.8	0.0692139	46.8114	1.2	NR	-	-	-	-	-	-	-	-	-	-	-	-	Europe (Italian+French)	None	Not specified	No	Bignon	1994	-	-
(Bignon et al, 1994)	HLA Class II, DQA1	Human Leukocyte Antigen Class II, DQA18	DQA1*03011/0501	-	NS	-	-	AW	AW	1.5	0.5	27.5	16.5	#=by subjects	Y	1.8	0.0692139	46.8114	1.2	NR	-	-	-	-	-	-	-	-	-	-	-	-	Europe (Italian+French)	None	Not specified	No	Bignon	1994	-	-
(Bignon et al, 1994)	HLA Class II, DQA1	Human Leukocyte Antigen Class II, DQA19	DQA1*03011/03011	-	NS	-	-	AW	AW	1	1	27	15	#=by subjects	N	0.555556	0.0323675	9.53555	0.777778	NR	-	-	-	-	-	-	-	-	-	-	-	-	Europe (Italian+French)	None	Not specified	No	Bignon	1994	-	-
(Bignon et al, 1994)	HLA Class II, DQA1	Human Leukocyte Antigen Class II, DQA20	DQA1*0501/0501	-	NS	-	-	AW	AW	4	2	24	14	#=by subjects	N	1.16667	0.188861	7.20696	1.05556	NR	-	-	-	-	-	-	-	-	-	-	-	-	Europe (Italian+French)	None	Not specified	No	Bignon	1994	-	-
(Bignon et al, 1994)	HLA Class II, DQA1	Human Leukocyte Antigen Class II, DQA21	DQA1*0501/0103	-	NS	-	-	AW	AW	2.5	0.5	26.5	16.5	#=by subjects	Y	3.11321	0.140528	68.969	1.3522	NR	-	-	-	-	-	-	-	-	-	-	-	-	Europe (Italian+French)	None	Not specified	No	Bignon	1994	-	-
(Bignon et al, 1994)	HLA Class II, DQA1	Human Leukocyte Antigen Class II, DQA22	DQA1*0103/0103	-	NS	-	-	AW	AW	0.5	1.5	28.5	15.5	#=by subjects	Y	0.181287	0.00696004	4.72193	0.385965	NR	-	-	-	-	-	-	-	-	-	-	-	-	Europe (Italian+French)	None	Not specified	No	Bignon	1994	-	-
(Bignon et al, 1994)	HLA Class II, DQA1	Human Leukocyte Antigen Class II, DQA23	DQA1*0102-DR2	-	NS	-	-	AW	AW	9	6	47	26	#=by chromosomes (*assumption we've made based on manuscript's table 1+2)	N	0.829787	0.265731	2.59114	0.931915	NR	-	-	-	-	-	-	-	-	-	-	-	-	Europe (Italian+French)	None	Not specified	No	Bignon	1994	-	-
(Bignon et al, 1994)	HLA Class II, DQB1	Human Leukocyte Antigen Class II, DQB1	DQB1*0502	-	NS	-	-	AW	AW	1	2	55	30	#=by chromosomes	N	0.272727	0.0237385	3.13331	0.515152	NR	-	-	-	-	-	-	-	-	-	-	-	-	Europe (Italian+French)	None	Not specified	No	Bignon	1994	-	-
(Bignon et al, 1994)	HLA Class II, DQB1	Human Leukocyte Antigen Class II, DQB2	DQB1*0601	-	NS	-	-	AW	AW	1.5	0.5	55.5	32.5	#=by chromosomes	Y	1.75676	0.0695059	44.4019	1.18919	NR	-	-	-	-	-	-	-	-	-	-	-	-	Europe (Italian+French)	None	Not specified	No	Bignon	1994	-	-
(Bignon et al, 1994)	HLA Class II, DQB1	Human Leukocyte Antigen Class II, DQB3	DQB1*0602	-	NS	-	-	AW	AW	11	8	45	24	#=by chromosomes	N	0.733333	0.260041	2.06805	0.887719	NR	-	-	-	-	-	-	-	-	-	-	-	-	Europe (Italian+French)	None	Not specified	No	Bignon	1994	-	-
(Bignon et al, 1994)	HLA Class II, DQB1	Human Leukocyte Antigen Class II, DQB4	DQB1*0604	-	NS	-	-	AW	AW	2	1	54	31	#=by chromosomes	N	1.14815	0.0999944	13.1832	1.04938	NR	-	-	-	-	-	-	-	-	-	-	-	-	Europe (Italian+French)	None	Not specified	No	Bignon	1994	-	-
(Bignon et al, 1994)	HLA Class II, DQB1	Human Leukocyte Antigen Class II, DQB5	DQB1*0605	-	NS	-	-	AW	AW	0.5	0.5	56.5	32.5	#=by chromosomes	Y	0.575221	0.011146	29.6861	0.787611	NR	-	-	-	-	-	-	-	-	-	-	-	-	Europe (Italian+French)	None	Not specified	No	Bignon	1994	-	-
(Bignon et al, 1994)	HLA Class II, DQB1	Human Leukocyte Antigen Class II, DQB6	DQB1*0201	-	NS	-	-	AW	AW	15	7	41	25	#=by chromosomes	N	1.30662	0.468435	3.64459	1.09756	NR	-	-	-	-	-	-	-	-	-	-	-	-	Europe (Italian+French)	None	Not specified	No	Bignon	1994	-	-
(Bignon et al, 1994)	HLA Class II, DQB1	Human Leukocyte Antigen Class II, DQB7	DQB1*0301	-	NS	-	-	AW	AW	13	8	43	24	#=by chromosomes	N	0.906977	0.32952	2.49638	0.964563	NR	-	-	-	-	-	-	-	-	-	-	-	-	Europe (Italian+French)	None	Not specified	No	Bignon	1994	-	-
(Bignon et al, 1994)	HLA Class II, DQB1	Human Leukocyte Antigen Class II, DQB8	DQB1*0302	-	NS	-	-	AW	AW	5	1	51	31	#=by chromosomes	N	3.03922	0.339127	27.2371	1.33987	NR	-	-	-	-	-	-	-	-	-	-	-	-	Europe (Italian+French)	None	Not specified	No	Bignon	1994	-	-
(Bignon et al, 1994)	HLA Class II, DQB1	Human Leukocyte Antigen Class II, DQB9	DQB1*0303	-	NS	-	-	AW	AW	0.5	0.5	56.5	32.5	#=by chromosomes	Y	0.575221	0.011146	29.6861	0.787611	NR	-	-	-	-	-	-	-	-	-	-	-	-	Europe (Italian+French)	None	Not specified	No	Bignon	1994	-	-
(Bignon et al, 1994)	HLA Class II, DR	Human Leukocyte Antigen Class II, DR	DR2	-	NS	-	-	AW	AW	11	10	45	22	#=by chromosomes	N	0.537778	0.198494	1.457	0.779894	NR	-	-	-	-	-	-	-	-	-	-	-	-	Europe (Italian+French)	None	Not specified	No	Bignon	1994	-	-
(Bignon et al, 1994)	HLA Class II, DR	Human Leukocyte Antigen Class II, DR	DR3	-	NS	-	-	AW	AW	7	4	49	28	#=by chromosomes	N	1	0.268927	3.71849	1	NR	-	-	-	-	-	-	-	-	-	-	-	-	Europe (Italian+French)	None	Not specified	No	Bignon	1994	-	-
(Bignon et al, 1994)	HLA Class II, DR	Human Leukocyte Antigen Class II, DR	DR4	-	NS	-	-	AW	AW	3	1	53	31	#=by chromosomes	N	1.75472	0.174839	17.6106	1.18868	NR	-	-	-	-	-	-	-	-	-	-	-	-	Europe (Italian+French)	None	Not specified	No	Bignon	1994	-	-
(Bignon et al, 1994)	HLA Class II, DR	Human Leukocyte Antigen Class II, DR	DR5	-	NS	-	-	AW	AW	13	3	43	29	#=by chromosomes	N	2.92248	0.764597	11.1704	1.36047	NR	-	-	-	-	-	-	-	-	-	-	-	-	Europe (Italian+French)	None	Not specified	No	Bignon	1994	-	-
(Bignon et al, 1994)	HLA Class II, DR	Human Leukocyte Antigen Class II, DR	DR6	-	NS	-	-	AW	AW	6	6	50	26	#=by chromosomes	N	0.52	0.152474	1.77341	0.76	NR	-	-	-	-	-	-	-	-	-	-	-	-	Europe (Italian+French)	None	Not specified	No	Bignon	1994	-	-
(Bignon et al, 1994)	HLA Class II, DR	Human Leukocyte Antigen Class II, DR	DR7	-	NS	-	-	AW	AW	10	3	46	29	#=by chromosomes	N	2.10145	0.533258	8.28134	1.25418	NR	-	-	-	-	-	-	-	-	-	-	-	-	Europe (Italian+French)	None	Not specified	No	Bignon	1994	-	-
(Bignon et al, 1994)	HLA Class II, DR	Human Leukocyte Antigen Class II, DR	DR8	-	NS	-	-	AW	AW	1.5	0.5	55.5	32.5	#=by chromosomes	Y	1.75676	0.0695059	44.4019	1.18919	NR	-	-	-	-	-	-	-	-	-	-	-	-	Europe (Italian+French)	None	Not specified	No	Bignon	1994	-	-
(Bignon et al, 1994)	HLA Class II, DR	Human Leukocyte Antigen Class II, DR	DR9	-	NS	-	-	AW	AW	0.5	0.5	56.5	32.5	#=by chromosomes	Y	0.575221	0.011146	29.6861	0.787611	NR	-	-	-	-	-	-	-	-	-	-	-	-	Europe (Italian+French)	None	Not specified	No	Bignon	1994	-	-
(Bignon et al, 1994)	HLA Class II, DR	Human Leukocyte Antigen Class II, DR	DR10	-	NS	-	-	AW	AW	5	1	51	31	#=by chromosomes	N	3.03922	0.339127	27.2371	1.33987	NR	-	-	-	-	-	-	-	-	-	-	-	-	Europe (Italian+French)	None	Not specified	No	Bignon	1994	-	-
(Bignon et al, 1994)	HLA Class II, DRB1 + DR	Human Leukocyte Antigen Class II, DRB1 + DR	DRB1*DR3-0301	-	NS	-	-	AW	AW	7	4	49	28	#=by chromosomes	N	1	0.268927	3.71849	1	NR	-	-	-	-	-	-	-	-	-	-	-	-	Europe (Italian+French)	None	Not specified	No	Bignon	1994	-	-
(Bignon et al, 1994)	HLA Class II, DRB1 + DR	Human Leukocyte Antigen Class II, DRB1 + DR	DRB1*DR3-0302	-	NS	-	-	AW	AW	0.5	0.5	56.5	32.5	#=by chromosomes	Y	0.575221	0.011146	29.6861	0.787611	NR	-	-	-	-	-	-	-	-	-	-	-	-	Europe (Italian+French)	None	Not specified	No	Bignon	1994	-	-
(Bignon et al, 1994)	HLA Class II, DRB1 + DR	Human Leukocyte Antigen Class II, DRB1 + DR	DRB1*DR5-1101+1103+1104	-	NS	-	-	AW	AW	12	2	44	30	#=by chromosomes	N	4.09091	0.853431	19.6097	1.44156	NR	-	-	-	-	-	-	-	-	-	-	-	-	Europe (Italian+French)	None	Not specified	No	Bignon	1994	-	-
(Bignon et al, 1994)	HLA Class II, DRB1 + DR	Human Leukocyte Antigen Class II, DRB1 + DR	DRB1*DR5-1102	-	NS	-	-	AW	AW	0.5	0.5	56.5	32.5	#=by chromosomes	Y	0.575221	0.011146	29.6861	0.787611	NR	-	-	-	-	-	-	-	-	-	-	-	-	Europe (Italian+French)	None	Not specified	No	Bignon	1994	-	-
(Bignon et al, 1994)	HLA Class II, DRB1 + DR	Human Leukocyte Antigen Class II, DRB1 + DR	DRB1*DR5-1201	-	NS	-	-	AW	AW	1	1	55	31	#=by chromosomes	N	0.563636	0.0340495	9.33012	0.781818	NR	-	-	-	-	-	-	-	-	-	-	-	-	Europe (Italian+French)	None	Not specified	No	Bignon	1994	-	-
(Bignon et al, 1994)	HLA Class II, DRB1 + DR	Human Leukocyte Antigen Class II, DRB1 + DR	DRB1*DR6-1401	-	NS	-	-	AW	AW	3.5	0.5	53	32	#=by chromosomes	N	4.22642	0.211359	84.5131	1.4033	NR	-	-	-	-	-	-	-	-	-	-	-	-	Europe (Italian+French)	None	Not specified	No	Bignon	1994	-	-
(Bignon et al, 1994)	HLA Class II, DRB1 + DR	Human Leukocyte Antigen Class II, DRB1 + DR	DRB1*DR6-1402	-	NS	-	-	AW	AW	0.5	1.5	56.5	31.5	#=by chromosomes	Y	0.185841	0.0073499	4.69895	0.389381	NR	-	-	-	-	-	-	-	-	-	-	-	-	Europe (Italian+French)	None	Not specified	No	Bignon	1994	-	-
(Bignon et al, 1994)	HLA Class II, DRB1 + DR	Human Leukocyte Antigen Class II, DRB1 + DR	DRB1*DR6-1301+1302	-	NS	-	-	AW	AW	2	3	54	29	#=by chromosomes	N	0.358025	0.0565629	2.26618	0.614815	NR	-	-	-	-	-	-	-	-	-	-	-	-	Europe (Italian+French)	None	Not specified	No	Bignon	1994	-	-
(Bignon et al, 1994)	HLA Class II, DRB1 + DR	Human Leukocyte Antigen Class II, DRB1 + DR	DRB1*DR6-1303	-	NS	-	-	AW	AW	0.5	2.5	56.5	30.5	#=by chromosomes	Y	0.107965	0.00502092	2.32156	0.256637	NR	-	-	-	-	-	-	-	-	-	-	-	-	Europe (Italian+French)	None	Not specified	No	Bignon	1994	-	-
(Bignon et al, 1994)	HLA Class II, DRB1 + DR	Human Leukocyte Antigen Class II, DRB1 + DR	DRB1*DR8-0801	-	NS	-	-	AW	AW	0.5	0.5	56.5	32.5	#=by chromosomes	Y	0.575221	0.011146	29.6861	0.787611	NR	-	-	-	-	-	-	-	-	-	-	-	-	Europe (Italian+French)	None	Not specified	No	Bignon	1994	-	-
(Bignon et al, 1994)	HLA Class II, DRB1 + DR	Human Leukocyte Antigen Class II, DRB1 + DR	DRB1*DR8-0802	-	NS	-	-	AW	AW	1.5	0.5	55.5	32.5	#=by chromosomes	Y	1.75676	0.0695059	44.4019	1.18919	NR	-	-	-	-	-	-	-	-	-	-	-	-	Europe (Italian+French)	None	Not specified	No	Bignon	1994	-	-
(Bignon et al, 1994)	HLA Class II, DRB1 + DR	Human Leukocyte Antigen Class II, DRB1 + DR	DRB1*DR8-0803	-	NS	-	-	AW	AW	0.5	0.5	56.5	32.5	#=by chromosomes	Y	0.575221	0.011146	29.6861	0.787611	NR	-	-	-	-	-	-	-	-	-	-	-	-	Europe (Italian+French)	None	Not specified	No	Bignon	1994	-	-
(Bignon et al, 1994)	HLA Class II, DQB1-Asp haplotype	Human Leukocyte Antigen Class II, DQB1-Asp haplotype	DQB1-Asp57+ homozygote haplotype (2)	-	NS	-	-	AW	AW	17	44	13	94	#=by person	N	2.79371	1.24776	6.25502	2.29382	NR	-	-	-	-	-	-	-	-	-	-	-	-	Europe (Italian+French)	None	Not specified	No	Bignon	1994	-	-
(Bignon et al, 1994)	HLA Class II, DQB1-Asp haplotype	Human Leukocyte Antigen Class II, DQB1-Asp haplotype	DQB1-Asp57+ heterozygote haplotype (1)	-	NS	-	-	AW	AW	12	73	18	65	#=by person	N	0.593607	0.265848	1.32546	0.65098	NR	-	-	-	-	-	-	-	-	-	-	-	-	Europe (Italian+French)	None	Not specified	No	Bignon	1994	-	-
(Bignon et al, 1994)	HLA Class II, DQB1-Asp haplotype	Human Leukocyte Antigen Class II, DQB1-Asp haplotype	DQB1-Asp57- homozygote haplotype (0)	-	NS	-	-	AW	AW	1	21	29	117	#=by person	N	0.192118	0.0248089	1.48775	0.22884	NR	-	-	-	-	-	-	-	-	-	-	-	-	Europe (Italian+French)	None	Not specified	No	Bignon	1994	-	-
(Bignon et al, 1994)	HLA Class II, DPB1	Human Leukocyte Antigen Class II, DPB1	DPB1	-	NS	-	-	AW	AW	No details provided	NR	NR	NR	NR	NR	NR	NR	NR	NR	NR	-	-	-	-	-	-	-	-	-	-	-	-	Europe (Italian+French)	None	Not specified	No	Bignon	1994	-	-
(Balboni et al, 1996)	HLA Class II, DQA1	Human Leukocyte Antigen Class II, DQA1	DQA1 (eight alleles)	-	NS	NS	-	Aw and NC	AW	No details provided	NR	NR	NR	NR	NR	NR	NR	NR	NR	NR	NC	No details provided	NR	NR	NR	NR	NR	NR	NR	NR	NR	NR	Italian	None	TDI	Yes-Overlapping population with Mapp 2000 (and same population as Fabbri, 1995)	Balboni	1996	-	-
(Balboni et al, 1996)	HLA Class II, DQB1	Human Leukocyte Antigen Class II, DQB1	DQB1 (twelve alleles?)	-	NS	NS	-	Aw and NC	AW	No details provided	NR	NR	NR	NR	NR	NR	NR	NR	NR	NR	NC	No details provided	NR	NR	NR	NR	NR	NR	NR	NR	NR	NR	Italian	None	TDI	Yes-Overlapping population with Mapp 2000 (and same population as Fabbri, 1995)	Balboni	1996	-	-
(Rihs et al, 1997)	HLA Class II, DRB1	Human Leukocyte Antigen Class II, DRB1 + DR	DRB1*01 (DR1)	-	-	NS for NC compared to DA+; NS for NC compared to obstructives	NS (for NOB compared to OB)	NOB and NC	NOB (Nonobstructives)	6	6	16	27	#=by person	N	1.6875	0.464733	6.12751	1.34375	NR	NC	6	15	16	75	#=by person	N	1.875	0.441838	3.90718	1.625	NR	Central European	None	One or more of TDI/MDI/HDI	No	Rihs	1997	-	-
(Rihs et al, 1997)	HLA Class II, DRB1	Human Leukocyte Antigen Class II, DRB1 + DR	DRB1*15/16 (DR2)	-	-	NS for NC compared to DA+; NS for NC compared to obstructives	NS (for NOB compared to OB)	NOB and NC	NOB (Nonobstructives)	4	12	18	21	#=by person	N	0.388889	0.106521	1.41976	0.541667	NR	NC	4	25	18	65	#=by person	N	0.577778	0.242738	2.55818	0.636015	NR	Central European	None	One or more of TDI/MDI/HDI	No	Rihs	1997	-	-
(Rihs et al, 1997)	HLA Class II, DRB1	Human Leukocyte Antigen Class II, DRB1 + DR	DRB1*04 (DR4)	-	-	NS for NC compared to DA+; NS for NC compared to obstructives	NS (for NOB compared to OB)	NOB and NC	NOB (Nonobstructives)	5	11	17	22	#=by person	N	0.588235	0.171571	2.01678	0.716912	NR	NC	5	22	17	68	#=by person	N	0.909091	0.317152	2.90255	0.925926	NR	Central European	None	One or more of TDI/MDI/HDI	No	Rihs	1997	-	-
(Rihs et al, 1997)	HLA Class II, DRB1	Human Leukocyte Antigen Class II, DRB1 + DR	DRB1*11 (DR5)	-	-	NS for NC compared to DA+; NS for NC compared to obstructives	NS (for NOB compared to OB)	NOB and NC	NOB (Nonobstructives)	3	3	19	30	#=by person	N	1.57895	0.288337	8.6464	1.28947	NR	NC	3	10	19	80	#=by person	N	1.26316	0.277387	4.4161	1.20243	NR	Central European	None	One or more of TDI/MDI/HDI	No	Rihs	1997	-	-
(Rihs et al, 1997)	HLA Class II, DRB1	Human Leukocyte Antigen Class II, DRB1 + DR	DRB1*12 (DR5)	-	-	NS for NC compared to DA+; NS for NC compared to obstructives	NS (for NOB compared to OB)	NOB and NC	NOB (Nonobstructives)	1.5	0.5	21.5	33.5	#=by person	Y	4.67442	0.181942	120.094	1.9186	NR	NC	1.5	4.5	21.5	86.5	#=by person	Y	1.34109	0.168662	7.65049	1.25581	NR	Central European	None	One or more of TDI/MDI/HDI	No	Rihs	1997	-	-
(Rihs et al, 1997)	HLA Class II, DRB1	Human Leukocyte Antigen Class II, DRB1 + DR	DRB1*13/14 (DR6)	-	-	NS for NC compared to DA+; NS for NC compared to obstructives	NS (for NOB compared to OB)	NOB and NC	NOB (Nonobstructives)	4	8	18	25	#=by person	N	0.694444	0.18102	2.66408	0.796296	NR	NC	4	33	18	57	#=by person	N	0.383838	0.205764	2.11557	0.45045	NR	Central European	None	One or more of TDI/MDI/HDI	No	Rihs	1997	-	-
(Rihs et al, 1997)	HLA Class II, DRB1	Human Leukocyte Antigen Class II, DRB1 + DR	DRB1*0701 (DR7)	-	-	NS for NC compared to DA+; NS for NC compared to obstructives	NS (for NOB compared to OB)	NOB and NC	NOB (Nonobstructives)	4	11	18	22	#=by person	N	0.444444	0.120769	1.63562	0.592593	NR	NC	4	15	18	75	#=by person	N	1.11111	0.309974	3.53525	1.08772	NR	Central European	None	One or more of TDI/MDI/HDI	No	Rihs	1997	-	-
(Rihs et al, 1997)	HLA Class II, DRB1	Human Leukocyte Antigen Class II, DRB1 + DR	DRB1*08 (DR8)	-	-	NS for NC compared to DA+; NS for NC compared to obstructives	NS (for NOB compared to OB)	NOB and NC	NOB (Nonobstructives)	2	4	20	29	#=by person	N	0.725	0.12099	4.34435	0.816667	NR	NC	2	5	20	85	#=by person	N	1.7	0.227587	6.96655	1.5	NR	Central European	None	One or more of TDI/MDI/HDI	No	Rihs	1997	-	-
(Rihs et al, 1997)	HLA Class II, DRB1	Human Leukocyte Antigen Class II, DRB1 + DR	DRB1*09 (DR9)	-	-	NS for NC compared to DA+; NS for NC compared to obstructives	NS (for NOB compared to OB)	NOB and NC	NOB (Nonobstructives)	0.5	0.5	22.5	33.5	#=by person	Y	1.48889	0.0284899	77.8098	1.24444	NR	NC	0.5	3	22.5	87	#=by person	N	0.644444	0.0399375	17.0954	0.695238	NR	Central European	None	One or more of TDI/MDI/HDI	No	Rihs	1997	-	-
(Rihs et al, 1997)	HLA Class II, DRB1	Human Leukocyte Antigen Class II, DRB1 + DR	DRB1*1001 (DR10)	-	-	NS for NC compared to DA+; NS for NC compared to obstructives	NS (for NOB compared to OB)	NOB and NC	NOB (Nonobstructives)	0.5	1.5	22.5	32.5	#=by person	Y	0.481481	0.0187534	12.3617	0.611111	NR	NC	0.5	0.5	22.5	90.5	#=by person	Y	4.02222	0.0353438	94.7806	2.51111	NR	Central European	None	One or more of TDI/MDI/HDI	No	Rihs	1997	-	-
(Rihs et al, 1997)	HLA Class II, DRB3	Human Leukocyte Antigen Class II, DRB3	DRB3*0101 (DR52a)	-	-	NS for NC compared to DA+; NS for NC compared to obstructives	NS (for NOB compared to OB)	NOB and NC	NOB (Nonobstructives)	7	7	15	26	#=by person	N	1.73333	0.509006	5.90257	1.36667	NR	NC	7	31	15	59	#=by person	N	0.888172	0.350474	2.57401	0.908772	NR	Central European	None	One or more of TDI/MDI/HDI	No	Rihs	1997	-	-
(Rihs et al, 1997)	HLA Class II, DRB3	Human Leukocyte Antigen Class II, DRB3	DRB3*02 (DR52b)	-	-	NS for NC compared to DA+; NS for NC compared to obstructives	NS (for NOB compared to OB)	NOB and NC	NOB (Nonobstructives)	4	6	18	27	#=by person	N	1	0.246917	4.04994	1	NR	NC	4	27	18	63	#=by person	N	0.518519	0.232532	2.43089	0.580645	NR	Central European	None	One or more of TDI/MDI/HDI	No	Rihs	1997	-	-
(Rihs et al, 1997)	HLA Class II, DRB3	Human Leukocyte Antigen Class II, DRB3	DRB3*0301 (DR52c)	-	-	NS for NC compared to DA+; NS for NC compared to obstructives	NS (for NOB compared to OB)	NOB and NC	NOB (Nonobstructives)	1.5	0.5	21.5	33.5	#=by person	Y	4.67442	0.181942	120.094	1.9186	NR	NC	1.5	7.5	21.5	83.5	#=by person	Y	0.776744	0.145766	5.50859	0.813953	NR	Central European	None	One or more of TDI/MDI/HDI	No	Rihs	1997	-	-
(Rihs et al, 1997)	HLA Class II, DRB4	Human Leukocyte Antigen Class II, DRB4	DRB4*0101 (DR53)	-	-	NS for NC compared to DA+; NS for NC compared to obstructives	NS (for NOB compared to OB)	NOB and NC	NOB (Nonobstructives)	10	17	12	16	#=by person	N	0.784314	0.265861	2.3138	0.864198	NR	NC	10	38	12	52	#=by person	N	1.14035	0.414512	2.70399	1.11111	NR	Central European	None	One or more of TDI/MDI/HDI	No	Rihs	1997	-	-
(Rihs et al, 1997)	HLA Class II, DRB5	Human Leukocyte Antigen Class II, DRB5	DRB5*01/02 (DR51)	-	-	NS for NC compared to DA+; NS for NC compared to obstructives	NS (for NOB compared to OB)	NOB and NC	NOB (Nonobstructives)	4	12	18	21	#=by person	N	0.388889	0.106521	1.41976	0.541667	NR	NC	4	25	18	65	#=by person	N	0.577778	0.242738	2.55818	0.636015	NR	Central European	None	One or more of TDI/MDI/HDI	No	Rihs	1997	-	-
(Rihs et al, 1997)	HLA Class II, DQB1 haplotype	Human Leukocyte Antigen Class II, DQB1 haplotype	DQB1*0501-3/DQB1ǂ0601-5 (DQ)	-	-	NS for NC compared to DA+; NS for NC compared to obstructives	NS (for NOB compared to OB)	NOB and NC	NOB (Nonobstructives)	10	24	12	9	#=by person	N	0.3125	0.100313	0.973518	0.514706	NR	NC	10	65	12	24	#=by person	N	0.307692	0.229271	1.56688	0.4	NR	Central European	None	One or more of TDI/MDI/HDI	No	Rihs	1997	-	-
(Rihs et al, 1997)	HLA Class II, DQB1	Human Leukocyte Antigen Class II, DQB1	DQB1*0201 (DQ2)	-	-	NS for NC compared to DA+; NS for NC compared to obstructives	NS (for NOB compared to OB)	NOB and NC	NOB (Nonobstructives)	10	13	12	20	#=by person	N	1.28205	0.4303	3.81979	1.15942	NR	NC	10	30	12	59	#=by person	N	1.63889	0.480565	3.19598	1.47917	NR	Central European	None	One or more of TDI/MDI/HDI	No	Rihs	1997	-	-
(Rihs et al, 1997)	HLA Class II, DQB1	Human Leukocyte Antigen Class II, DQB2	DQB1*0301-3 (DQ3)	-	-	NS for NC compared to DA+; NS for NC compared to obstructives	NS (for NOB compared to OB)	NOB and NC	NOB (Nonobstructives)	10	11	12	22	#=by person	N	1.66667	0.550244	5.04826	1.34921	NR	NC	10	40	12	49	#=by person	N	1.02083	0.395165	2.57632	1.01667	NR	Central European	None	One or more of TDI/MDI/HDI	No	Rihs	1997	-	-
(Rihs et al, 1997)	HLA Class II, DQB1	Human Leukocyte Antigen Class II, DQB3	DQB1*0401/2 (DQ4)	-	-	NS for NC compared to DA+; NS for NC compared to obstructives	NS (for NOB compared to OB)	NOB and NC	NOB (Nonobstructives)	2	4	20	29	#=by person	N	0.725	0.12099	4.34435	0.816667	NR	NC	2	2	20	87	#=by person	N	4.35	0.251358	14.2657	2.675	NR	Central European	None	One or more of TDI/MDI/HDI	No	Rihs	1997	-	-
(Rihs et al, 1997)	HLA Class II, DQB1	Human Leukocyte Antigen Class II, DQB4	DQB1*0501 (DQ5)	-	-	NS for NC compared to DA+; NS for NC compared to obstructives	NS (for NOB compared to OB)	NOB and NC	NOB (Nonobstructives)	6	7	16	26	#=by person	N	1.39286	0.39677	4.88961	1.21154	NR	NC	6	25	16	64	#=by person	N	0.96	0.345176	2.79615	0.967742	NR	Central European	None	One or more of TDI/MDI/HDI	No	Rihs	1997	-	-
(Rihs et al, 1997)	HLA Class II, DQB1	Human Leukocyte Antigen Class II, DQB5	DQB1*0502 (DQ5)	-	-	NS for NC compared to DA+; NS for NC compared to obstructives	NS (for NOB compared to OB)	NOB and NC	NOB (Nonobstructives)	0.5	3.5	22.5	30.5	#=by person	Y	0.193651	0.00951785	3.94003	0.294444	NR	NC	0.5	1.5	22.5	88.5	#=by person	Y	1.31111	0.0443205	28.548	1.23333	NR	Central European	None	One or more of TDI/MDI/HDI	No	Rihs	1997	-	-
(Rihs et al, 1997)	HLA Class II, DQB1	Human Leukocyte Antigen Class II, DQB6	DQB1*05031/2 (DQ5)	-	-	NS for NC compared to DA+; NS for NC compared to obstructives	NS (for NOB compared to OB)	NOB and NC	NOB (Nonobstructives)	1	1	21	32	#=by person	N	1.52381	0.0902862	25.7182	1.2619	NR	NC	1	3	21	86	#=by person	N	1.36508	0.113291	11.5664	1.27381	NR	Central European	None	One or more of TDI/MDI/HDI	No	Rihs	1997	-	-
(Rihs et al, 1997)	HLA Class II, DQB1	Human Leukocyte Antigen Class II, DQB7	DQB1*0601 (DQ6)	-	-	NS for NC compared to DA+; NS for NC compared to obstructives	NS (for NOB compared to OB)	NOB and NC	NOB (Nonobstructives)	0.5	1.5	22.5	32.5	#=by person	Y	0.481481	0.0187534	12.3617	0.611111	NR	NC	0.5	3.5	22.5	86.5	#=by person	Y	0.549206	0.0384042	15.4724	0.605556	NR	Central European	None	One or more of TDI/MDI/HDI	No	Rihs	1997	-	-
(Rihs et al, 1997)	HLA Class II, DQB1	Human Leukocyte Antigen Class II, DQB8	DQB1*0602 (DQ6)	-	-	NS for NC compared to DA+; NS for NC compared to obstructives	NS (for NOB compared to OB)	NOB and NC	NOB (Nonobstructives)	4	11	18	22	#=by person	N	0.444444	0.120769	1.63562	0.592593	NR	NC	4	19	18	70	#=by person	N	0.818713	0.277186	3.03233	0.850242	NR	Central European	None	One or more of TDI/MDI/HDI	No	Rihs	1997	-	-
(Rihs et al, 1997)	HLA Class II, DQB1	Human Leukocyte Antigen Class II, DQB9	DQB1*0603 (DQ6)	-	-	NS for NC compared to DA+; NS for NC compared to obstructives	NS (for NOB compared to OB)	NOB and NC	NOB (Nonobstructives)	0.5	4.5	22.5	29.5	#=by person	Y	0.145679	0.00745253	2.84767	0.231111	NR	NC	0.5	15.5	22.5	74.5	#=by person	Y	0.10681	0.0217793	6.5799	0.134722	NR	Central European	None	One or more of TDI/MDI/HDI	No	Rihs	1997	-	-
(Rihs et al, 1997)	HLA Class II, DQB1	Human Leukocyte Antigen Class II, DQB10	DQB1*0604 (DQ6)	-	-	NS for NC compared to DA+; NS for NC compared to obstructives	NS (for NOB compared to OB)	NOB and NC	NOB (Nonobstructives)	1	1	21	32	#=by person	N	1.52381	0.0902862	25.7182	1.2619	NR	NC	1	9	21	80	#=by person	N	0.42328	0.0825336	5.74199	0.480952	NR	Central European	None	One or more of TDI/MDI/HDI	No	Rihs	1997	-	-
(Rihs et al, 1997)	HLA Class II, DQB1	Human Leukocyte Antigen Class II, DQB11	DQB1*0605 (DQ6)	-	-	NS for NC compared to DA+; NS for NC compared to obstructives	NS (for NOB compared to OB)	NOB and NC	NOB (Nonobstructives)	0.5	0.5	22.5	33.5	#=by person	Y	1.48889	0.0284899	77.8098	1.24444	NR	NC	0.5	2	22.5	88	#=by person	Y	0.977778	0.0431449	22.7297	0.982222	NR	Central European	None	One or more of TDI/MDI/HDI	No	Rihs	1997	-	-
(Rihs et al, 1997)	HLA Class II, DQB1	Human Leukocyte Antigen Class II, DQB12	DQB1*0301 (DQ7)	-	-	NS for NC compared to DA+; NS for NC compared to obstructives	NS (for NOB compared to OB)	NOB and NC	NOB (Nonobstructives)	5	3	17	30	#=by person	N	2.94118	0.624182	13.859	1.72794	NR	NC	5	27	17	62	#=by person	N	0.675381	0.282175	2.52017	0.726103	NR	Central European	None	One or more of TDI/MDI/HDI	No	Rihs	1997	-	-
(Rihs et al, 1997)	HLA Class II, DQB1	Human Leukocyte Antigen Class II, DQB13	DQB1*0302 (DQ8)	-	-	NS for NC compared to DA+; NS for NC compared to obstructives	NS (for NOB compared to OB)	NOB and NC	NOB (Nonobstructives)	3	7	19	26	#=by person	N	0.586466	0.134005	2.56664	0.710526	NR	NC	3	16	19	73	#=by person	N	0.720395	0.228804	3.28718	0.764543	NR	Central European	None	One or more of TDI/MDI/HDI	No	Rihs	1997	-	-
(Rihs et al, 1997)	HLA Class II, DQB1	Human Leukocyte Antigen Class II, DQB14	DQB1*0303 (DQ9)	-	-	NS for NC compared to DA+; NS for NC compared to obstructives	NS (for NOB compared to OB)	NOB and NC	NOB (Nonobstructives)	4	1	18	32	#=by person	N	7.11111	0.737492	68.5674	2.22222	NR	NC	4	6	18	83	#=by person	N	3.07407	0.416345	6.37044	2.24444	NR	Central European	None	One or more of TDI/MDI/HDI	No	Rihs	1997	-	-
(Rihs et al, 1997)	HLA Class II, DQA1	Human Leukocyte Antigen Class II, DQA1	DQA1*0101	-	-	NS for NC compared to DA+; NS for NC compared to obstructives	NS (for NOB compared to OB)	NOB and NC	NOB (Nonobstructives)	6	9	16	24	#=by person	N	1	0.297806	3.35789	1	NR	NC	6	54	16	154	#=by person	N	1.06944	0.383277	2.76576	1.0625	NR	Central European	None	One or more of TDI/MDI/HDI	No	Rihs	1997	-	-
(Rihs et al, 1997)	HLA Class II, DQA1	Human Leukocyte Antigen Class II, DQA2	DQA1*0102	-	-	NS for NC compared to DA+; NS for NC compared to obstructives	NS (for NOB compared to OB)	NOB and NC	NOB (Nonobstructives)	4	14	18	19	#=by person	N	0.301587	0.0834607	1.08979	0.45679	NR	NC	4	85	18	123	#=by person	N	0.321569	0.199713	1.86903	0.35206	NR	Central European	None	One or more of TDI/MDI/HDI	No	Rihs	1997	-	-
(Rihs et al, 1997)	HLA Class II, DQA1	Human Leukocyte Antigen Class II, DQA3	DQA1*0103	-	-	NS for NC compared to DA+; NS for NC compared to obstructives	NS (for NOB compared to OB)	NOB and NC	NOB (Nonobstructives)	1	4	21	29	#=by person	N	0.345238	0.0359478	3.31563	0.47619	NR	NC	1	35	21	173	#=by person	N	0.235374	0.0694609	4.09804	0.256614	NR	Central European	None	One or more of TDI/MDI/HDI	No	Rihs	1997	-	-
(Rihs et al, 1997)	HLA Class II, DQA1	Human Leukocyte Antigen Class II, DQA4	DQA1*0201	-	-	NS for NC compared to DA+; NS for NC compared to obstructives	NS (for NOB compared to OB)	NOB and NC	NOB (Nonobstructives)	5	8	17	25	#=by person	N	0.919118	0.256575	3.29252	0.950226	NR	NC	5	51	17	157	#=by person	N	0.905421	0.336507	2.72601	0.913866	NR	Central European	None	One or more of TDI/MDI/HDI	No	Rihs	1997	-	-
(Rihs et al, 1997)	HLA Class II, DQA1	Human Leukocyte Antigen Class II, DQA5	DQA1*0301	-	-	NS for NC compared to DA+; NS for NC compared to obstructives	NS (for NOB compared to OB)	NOB and NC	NOB (Nonobstructives)	5	10	17	23	#=by person	N	0.676471	0.195139	2.34505	0.784314	NR	NC	5	59	17	149	#=by person	N	0.742772	0.310097	2.49074	0.762868	NR	Central European	None	One or more of TDI/MDI/HDI	No	Rihs	1997	-	-
(Rihs et al, 1997)	HLA Class II, DQA1	Human Leukocyte Antigen Class II, DQA6	DQA1*0302	-	-	NS for NC compared to DA+; NS for NC compared to obstructives	NS (for NOB compared to OB)	NOB and NC	NOB (Nonobstructives)	0.5	0.5	22.5	33.5	#=by person	Y	1.48889	0.0284899	77.8098	1.24444	NR	NC	0.5	0.5	22.5	208.5	#=by person	Y	9.26667	0.0509388	135.772	5.13333	NR	Central European	None	One or more of TDI/MDI/HDI	No	Rihs	1997	-	-
(Rihs et al, 1997)	HLA Class II, DQA1	Human Leukocyte Antigen Class II, DQA7	DQA1*0401/0601	-	-	NS for NC compared to DA+; NS for NC compared to obstructives	NS (for NOB compared to OB)	NOB and NC	NOB (Nonobstructives)	2	4	20	29	#=by person	N	0.725	0.12099	4.34435	0.816667	NR	NC	2	15	20	193	#=by person	N	1.28667	0.237845	5.23345	1.25294	NR	Central European	None	One or more of TDI/MDI/HDI	No	Rihs	1997	-	-
(Rihs et al, 1997)	HLA Class II, DQB1 Asp haplotype	Human Leukocyte Antigen Class II, DQB1 Asp haplotype	DQB1-Asp57+ homozygote haplotype (2)	-	-	NS for NC compared to DA+; NS for NC compared to obstructives	NS (for NOB compared to OB)	NOB and NC	NOB (Nonobstructives)	3	2	19	31	#=by person	N	2.44737	0.374136	16.0092	1.57895	NR	NC	3	4	19	85	#=by person	N	3.35526	0.349339	8.19207	2.34586	NR	Central European	None	One or more of TDI/MDI/HDI	No	Rihs	1997	-	-
(Rihs et al, 1997)	HLA Class II, DQB1 Asp haplotype	Human Leukocyte Antigen Class II, DQB1 Asp haplotype	DQB1-Asp57+ heterozygote haplotype (1)	-	-	NS for NC compared to DA+; NS for NC compared to obstructives	NS (for NOB compared to OB)	NOB and NC	NOB (Nonobstructives)	8	17	14	16	#=by person	N	0.537815	0.178158	1.62353	0.685714	NR	NC	8	54	14	35	#=by person	N	0.37037	0.246948	1.7089	0.451613	NR	Central European	None	One or more of TDI/MDI/HDI	No	Rihs	1997	-	-
(Rihs et al, 1997)	HLA Class II, DQB1 Asp haplotype	Human Leukocyte Antigen Class II, DQB1 Asp haplotype	DQB1-Asp57- homozygote haplotype (0)	-	-	NS for NC compared to DA+; NS for NC compared to obstructives	NS (for NOB compared to OB)	NOB and NC	NOB (Nonobstructives)	11	14	11	19	#=by person	N	1.35714	0.459038	4.01238	1.2	NR	NC	11	31	11	58	#=by person	N	1.87097	0.511399	3.36941	1.64286	NR	Central European	None	One or more of TDI/MDI/HDI	No	Rihs	1997	-	-
(Bernstein et al, 1997)	HLA Class II, DQ	Human Leukocyte Antigen Class II, DQ	DQ1	-	-	-	NS	Mix (AW+NC+non-DI asthmatics)	Mix	3	1	7	14	#=by person	N	6	0.523852	68.7217	2.25	NR	-	-	-	-	-	-	-	-	-	-	-	-	North American	None	One or more of TDI/MDI/HDI	No	Berstein JA	1997	-	-
(Bernstein et al, 1997)	HLA Class II, DQ	Human Leukocyte Antigen Class II, DQ	DQ2	-	-	-	NS	Mix (AW+NC+non-DI asthmatics)	Mix	3	6	7	9	#=by person	N	0.642857	0.117217	3.52564	0.761905	NR	-	-	-	-	-	-	-	-	-	-	-	-	North American	None	One or more of TDI/MDI/HDI	No	Berstein JA	1997	-	-
(Bernstein et al, 1997)	HLA Class II, DQ	Human Leukocyte Antigen Class II, DQ	DQ3	-	-	-	NS	Mix (AW+NC+non-DI asthmatics)	Mix	3	6	7	9	#=by person	N	0.642857	0.117217	3.52564	0.761905	NR	-	-	-	-	-	-	-	-	-	-	-	-	North American	None	One or more of TDI/MDI/HDI	No	Berstein JA	1997	-	-
(Bernstein et al, 1997)	HLA Class II, DQ	Human Leukocyte Antigen Class II, DQ	DQ4	-	-	-	NS	Mix (AW+NC+non-DI asthmatics)	Mix	1	2	9	13	#=by person	N	0.722222	0.056589	9.21742	0.814815	NR	-	-	-	-	-	-	-	-	-	-	-	-	North American	None	One or more of TDI/MDI/HDI	No	Berstein JA	1997	-	-
(Bernstein et al, 1997)	HLA Class II, DQ	Human Leukocyte Antigen Class II, DQ	DQ6	-	-	-	NS	Mix (AW+NC+non-DI asthmatics)	Mix	4	7	6	8	#=by person	N	0.761905	0.150535	3.85623	0.848485	NR	-	-	-	-	-	-	-	-	-	-	-	-	North American	None	One or more of TDI/MDI/HDI	No	Berstein JA	1997	-	-
(Bernstein et al, 1997)	HLA Class II, DQ	Human Leukocyte Antigen Class II, DQ	DQ7	-	-	-	NS	Mix (AW+NC+non-DI asthmatics)	Mix	0.5	7.5	10.5	8.5	#=by person	Y	0.0539683	0.002681	1.08637	0.113095	NR	-	-	-	-	-	-	-	-	-	-	-	-	North American	None	One or more of TDI/MDI/HDI	No	Berstein JA	1997	-	-
(Bernstein et al, 1997)	HLA Class II, DR	Human Leukocyte Antigen Class II, DR	DR1	-	-	-	NS	Mix (AW+NC+non-DI asthmatics)	Mix	1	1	9	14	#=by person	N	1.55556	0.0859699	28.1465	1.27778	NR	-	-	-	-	-	-	-	-	-	-	-	-	North American	None	One or more of TDI/MDI/HDI	No	Berstein JA	1997	-	-
(Bernstein et al, 1997)	HLA Class II, DR	Human Leukocyte Antigen Class II, DR	DR3	-	-	-	NS	Mix (AW+NC+non-DI asthmatics)	Mix	3	1	7	14	#=by person	N	6	0.523852	68.7217	2.25	NR	-	-	-	-	-	-	-	-	-	-	-	-	North American	None	One or more of TDI/MDI/HDI	No	Berstein JA	1997	-	-
(Bernstein et al, 1997)	HLA Class II, DR	Human Leukocyte Antigen Class II, DR	DR4	-	-	-	NS	Mix (AW+NC+non-DI asthmatics)	Mix	3	5	7	10	#=by person	N	0.857143	0.152446	4.81936	0.910714	NR	-	-	-	-	-	-	-	-	-	-	-	-	North American	None	One or more of TDI/MDI/HDI	No	Berstein JA	1997	-	-
(Bernstein et al, 1997)	HLA Class II, DR	Human Leukocyte Antigen Class II, DR	DR7	-	-	-	NS	Mix (AW+NC+non-DI asthmatics)	Mix	1	7	9	8	#=by person	N	0.126984	0.0127107	1.26861	0.236111	NR	-	-	-	-	-	-	-	-	-	-	-	-	North American	None	One or more of TDI/MDI/HDI	No	Berstein JA	1997	-	-
(Bernstein et al, 1997)	HLA Class II, DR	Human Leukocyte Antigen Class II, DR	DR8	-	-	-	NS	Mix (AW+NC+non-DI asthmatics)	Mix	1	2	9	13	#=by person	N	0.722222	0.056589	9.21742	0.814815	NR	-	-	-	-	-	-	-	-	-	-	-	-	North American	None	One or more of TDI/MDI/HDI	No	Berstein JA	1997	-	-
(Bernstein et al, 1997)	HLA Class II, DR	Human Leukocyte Antigen Class II, DR	DR11	-	-	-	NS	Mix (AW+NC+non-DI asthmatics)	Mix	0.5	5.5	10.5	10.5	#=by person	Y	0.0909091	0.00444162	1.86069	0.166667	NR	-	-	-	-	-	-	-	-	-	-	-	-	North American	None	One or more of TDI/MDI/HDI	No	Berstein JA	1997	-	-
(Bernstein et al, 1997)	HLA Class II, DR	Human Leukocyte Antigen Class II, DR	DR13	-	-	-	NS	Mix (AW+NC+non-DI asthmatics)	Mix	4	4	6	11	#=by person	N	1.83333	0.332929	10.0956	1.41667	NR	-	-	-	-	-	-	-	-	-	-	-	-	North American	None	One or more of TDI/MDI/HDI	No	Berstein JA	1997	-	-
(Bernstein et al, 1997)	HLA Class II, DR	Human Leukocyte Antigen Class II, DR	DR15	-	-	-	NS	Mix (AW+NC+non-DI asthmatics)	Mix	3	4	7	11	#=by person	N	1.17857	0.200406	6.93109	1.10204	NR	-	-	-	-	-	-	-	-	-	-	-	-	North American	None	One or more of TDI/MDI/HDI	No	Berstein JA	1997	-	-
(Bernstein et al, 1997)	HLA Class II, DR	Human Leukocyte Antigen Class II, DR	DR52	-	-	-	NS	Mix (AW+NC+non-DI asthmatics)	Mix	7	9	3	6	#=by person	N	1.55556	0.283637	8.53118	1.3125	NR	-	-	-	-	-	-	-	-	-	-	-	-	North American	None	One or more of TDI/MDI/HDI	No	Berstein JA	1997	-	-
(Bernstein et al, 1997)	HLA Class II, DR	Human Leukocyte Antigen Class II, DR	DR53	-	-	-	NS	Mix (AW+NC+non-DI asthmatics)	Mix	3	10	7	5	#=by person	N	0.214286	0.0381116	1.20484	0.395604	NR	-	-	-	-	-	-	-	-	-	-	-	-	North American	None	One or more of TDI/MDI/HDI	No	Berstein JA	1997	-	-
(Piirila et al, 2001)	GSTM1	Glutathione S-Transpherase Mu 1	Null (present = reference)	-	OR = 1.47 (0.66 - 3.28) crude; OR = 1.46 (0.65 - 3.29) controlled for age, sex, smoking, atopy	-	-	MDI AW	MDI AW	22	24	20	32	#=by person	N	1.46667	0.656222	3.27802	1.24348	NR	-	-	-	-	-	-	-	-	-	-	-	-	Finland	Age, sex, smoking, atopy	MDI	Yes-Same population as Wikman et al, 2002. Different genes studied though.	Piirila	2001	-	-
(Piirila et al, 2001)	GSTM3	Glutathione S-Transpherase Mu 3	AA (AB/BB = reference)	-	OR = 1.15 (0.44 - 2.99) crude; OR = 1.76 (0.45 - 3.08) controlled for age, sex, smoking, atopy	-	-	MDI AW	MDI AW	32	42	10	14	#=by person	N	1.06667	0.419689	2.711	1.03784	NR	-	-	-	-	-	-	-	-	-	-	-	-	Finland	Age, sex, smoking, atopy	MDI	Yes-Same population as Wikman et al, 2002. Different genes studied though.	Piirila	2001	-	-
(Piirila et al, 2001)	GSTP1	Glutathione S-Transpherase Pi 1	Val 105 / Val 105 (Ile 105 / Ile 105 and Ile 105 / Val 105 = reference)	-	OR = 2.17 (0.57 - 8.23) crude; OR = 2.43 (0.62 - 9.48) controlled for age, sex, smoking, atopy	-	-	MDI AW	MDI AW	6	4	36	52	#=by person	N	2.16667	0.570383	8.23033	1.46667	NR	-	-	-	-	-	-	-	-	-	-	-	-	Finland	Age, sex, smoking, atopy	MDI	Yes-Same population as Wikman et al, 2002. Different genes studied though.	Piirila	2001	-	-
(Piirila et al, 2001)	GSTT1	Glutathione S-Transpherase Tao 1	Null (present = reference)	-	OR = 1.70 (0.48 - 6.00) crude; 1.41 (0.37 - 5.39) controlled for age, sex, smoking, atopy	-	-	MDI AW	MDI AW	6	5	36	51	#=by person	N	1.7	0.481634	6.00041	1.31818	NR	-	-	-	-	-	-	-	-	-	-	-	-	Finland	Age, sex, smoking, atopy	MDI	Yes-Same population as Wikman et al, 2002. Different genes studied though.	Piirila	2001	-	-
(Piirila et al, 2001)	GSTM1	Glutathione S-Transpherase Mu 1	Null (present = reference)	-	OR = 2.80 (0.77 - 10.3) crude, OR = 2.76 (0.70 - 10.9) controlled for age, sex, smoking, atopy	-	-	TDI AW	TDI AW	14	5	12	12	#=by person	N	2.8	0.765152	10.2463	1.47368	NR	-	-	-	-	-	-	-	-	-	-	-	-	Finland	Age, sex, smoking, atopy	TDI	Yes-Same population as Wikman et al, 2002. Different genes studied though.	Piirila	2001	-	-
(Piirila et al, 2001)	GSTM3	Glutathione S-Transpherase Mu 3	AA (AB/BB = reference)	-	OR = 0.65 (0.16 - 2.65) crude; OR = 0.71 (0.16 - 3.12) controlled for age, sex, smoking, atopy	-	-	TDI AW	TDI AW	18	13	8	4	#=by person	N	0.692308	0.171361	2.79695	0.870968	NR	-	-	-	-	-	-	-	-	-	-	-	-	Finland	Age, sex, smoking, atopy	TDI	Yes-Same population as Wikman et al, 2002. Different genes studied though.	Piirila	2001	-	-
(Piirila et al, 2001)	GSTP1	Glutathione S-Transpherase Pi 1	Val 105 / Val 105 (Ile 105 / Ile 105 and Ile 105 / Val 105 = reference)	-	OR = 2.09 (0.20 - 21.9) crude; OR = 2.82 (0.19 - 41.4) controlled for age, sex, smoking, atopy	-	-	TDI AW	TDI AW	3	1	23	16	#=by person	N	2.08696	0.198745	21.9144	1.27174	NR	-	-	-	-	-	-	-	-	-	-	-	-	Finland	Age, sex, smoking, atopy	TDI	Yes-Same population as Wikman et al, 2002. Different genes studied though.	Piirila	2001	-	-
(Piirila et al, 2001)	GSTT1	Glutathione S-Transpherase Tao 1	Null (present = reference)	-	OR = 3.58 (0.25 - 52.0) crude; OR = 2.09 (0.20 - 21.9) controlled for age, sex, smoking, atopy	-	-	TDI AW	TDI AW	3	1	23	16	#=by person	N	2.08696	0.198745	21.9144	1.27174	NR	-	-	-	-	-	-	-	-	-	-	-	-	Finland	Age, sex, smoking, atopy	TDI	Yes-Same population as Wikman et al, 2002. Different genes studied though.	Piirila	2001	-	-
(Piirila et al, 2001)	GSTM3	Glutathione S-Transpherase Mu 3	AA (AB/BB = reference)	-	OR = 1.16 (0.58 - 2.33) crude; OR = 1.34 (0.65 - 2.77) controlled for age, sex, smoking, atopy	-	-	All AW (MDI, TDI, HDI)	All AW (MDI, TDI, HDI)	85	55	24	18	#=by person	N	1.15909	0.576192	2.33167	1.0625	NR	-	-	-	-	-	-	-	-	-	-	-	-	Finland	Age, sex, smoking, atopy	MDI/HDI/TDI/TDI+HDI/TDI+MDI+HDI	Yes-Same population as Wikman et al, 2002. Different genes studied though.	Piirila	2001	-	-
(Piirila et al, 2001)	GSTP1	Glutathione S-Transpherase Pi 1	Val 105 / Val 105 (Ile 105 / Ile 105 and Ile 105 / Val 105 = reference)	-	OR = 1.37 (0.45 - 4.20) crude; OR = 1.54 (0.46 - 5.21) controlled for age, sex, smoking, atopy	-	-	All AW (MDI, TDI, HDI)	All AW (MDI, TDI, HDI)	10	5	99	68	#=by person	N	1.37374	0.449551	4.19786	1.12458	NR	-	-	-	-	-	-	-	-	-	-	-	-	Finland	Age, sex, smoking, atopy	MDI/HDI/TDI/TDI+HDI/TDI+MDI+HDI	Yes-Same population as Wikman et al, 2002. Different genes studied though.	Piirila	2001	-	-
(Piirila et al, 2001)	GSTT1	Glutathione S-Transpherase Tao 1	Null (present = reference)	-	OR = 1.51 (0.55 - 4.18) crude; OR = 1.41 (0.50 - 3.96) controlled for age, sex, smoking, atopy	-	-	All AW (MDI, TDI, HDI)	All AW (MDI, TDI, HDI)	13	6	96	67	#=by person	N	1.51215	0.547225	4.17855	1.16173	NR	-	-	-	-	-	-	-	-	-	-	-	-	Finland	Age, sex, smoking, atopy	MDI/HDI/TDI/TDI+HDI/TDI+MDI+HDI	Yes-Same population as Wikman et al, 2002. Different genes studied though.	Piirila	2001	-	-
(Mapp et al, 2002)	GSTP1	Glutathione S-Transpherase Pi 1	AA (Ile 105 / Ile 105 + Ala 114 / Ala 114)	-	NS	-	-	AW	AW	43	17	45	17	#=by person	N	0.955556	0.432972	2.10888	0.987407	NR	-	-	-	-	-	-	-	-	-	-	-	-	North Italy / White	None	TDI	[Overlapping population with Hemmingson et al 2001 conference report, thus data from Hemmingson was not extracted]	Mapp	2002	-	-
(Mapp et al, 2002)	GSTP1	Glutathione S-Transpherase Pi 1	AB (Ile 105 / Val 105 + Ala 114 / Ala 114)	-	NS	-	-	AW	AW	25	6	63	28	#=by person	N	1.85185	0.683957	5.01399	1.16487	NR	-	-	-	-	-	-	-	-	-	-	-	-	North Italy / White	None	TDI	[Overlapping population with Hemmingson et al 2001 conference report, thus data from Hemmingson was not extracted]	Mapp	2002	-	-
(Mapp et al, 2002)	GSTP1	Glutathione S-Transpherase Pi 1	AC (Ile 105 / Val 105 + Ala 114 / Val 114)	-	NS	-	-	AW	AW	7	3	81	31	#=by person	N	0.893004	0.217052	3.67404	0.967901	NR	-	-	-	-	-	-	-	-	-	-	-	-	North Italy / White	None	TDI	[Overlapping population with Hemmingson et al 2001 conference report, thus data from Hemmingson was not extracted]	Mapp	2002	-	-
(Mapp et al, 2002)	GSTP1	Glutathione S-Transpherase Pi 1	AD (Ile 105 / Ile 105 + Ala 114 / Val 114)	-	NS	-	-	AW	AW	7	4	81	30	#=by person	N	0.648148	0.177003	2.37338	0.872054	NR	-	-	-	-	-	-	-	-	-	-	-	-	North Italy / White	None	TDI	[Overlapping population with Hemmingson et al 2001 conference report, thus data from Hemmingson was not extracted]	Mapp	2002	-	-
(Mapp et al, 2002)	GSTP1	Glutathione S-Transpherase Pi 1	BB (Val 105 / Val 105 + Ala 114 / Ala 114)	-	NS	-	-	AW	AW	2	2	86	32	#=by person	N	0.372093	0.0502778	2.75376	0.686047	NR	-	-	-	-	-	-	-	-	-	-	-	-	North Italy / White	None	TDI	[Overlapping population with Hemmingson et al 2001 conference report, thus data from Hemmingson was not extracted]	Mapp	2002	-	-
(Mapp et al, 2002)	GSTP1	Glutathione S-Transpherase Pi 1	BC (Val 105 / Val 105 + Ala 114 / Val 114)	-	NS	-	-	AW	AW	3	2	85	32	#=by person	N	0.564706	0.0901506	3.53734	0.825882	NR	-	-	-	-	-	-	-	-	-	-	-	-	North Italy / White	None	TDI	[Overlapping population with Hemmingson et al 2001 conference report, thus data from Hemmingson was not extracted]	Mapp	2002	-	-
(Mapp et al, 2002)	GSTP1	Glutathione S-Transpherase Pi 1	CC (Val 105 / Val 105 + Val 114 / Val 114)	-	NS	-	-	AW	AW	1.5	0.5	87.5	34.5	#=by person	Y	1.18286	0.0470335	29.748	1.04571	NR	-	-	-	-	-	-	-	-	-	-	-	-	North Italy / White	None	TDI	[Overlapping population with Hemmingson et al 2001 conference report, thus data from Hemmingson was not extracted]	Mapp	2002	-	-
(Mapp et al, 2002)	GSTP1	Glutathione S-Transpherase Pi 1	BB, BC, and CC (all have Val 105 / Val 105)	-	p = 0.462; with matching OR = 0.53, p =.468 for n = 94 (matched for age and duration of exposure and correction for atopic status, sex, and smoking history using conditional logistic regression)	-	-	AW	AW	6	4	86	35	#=by person, says it's for the full cohort of 133 in text, but table shows total of 122? calculations for #cases+controls with allele corresponds better with n=133 #'s: A=0.065*92, B=0.103*39	N	0.610465	0.162296	2.29622	0.844186	NR	-	-	-	-	-	-	-	-	-	-	-	-	North Italy / White	None	TDI	[Overlapping population with Hemmingson et al 2001 conference report, thus data from Hemmingson was not extracted]	Mapp	2002	-	-
(Mapp et al, 2002)	GSTP1	Glutathione S-Transpherase Pi 1	AA (Ile 105 / Ile 105 + Ala 114 / Ala 114)	-	NS	-	-	AW with 10+ yrs exposure (compared with DA+ with 10+ yrs exposure)	AW with 10+ yrs exposure (compared with DA+ with 10+ yrs exposure)	25	4	31	10	#=by person	N	2.01613	0.564138	7.20528	1.14016	NR	-	-	-	-	-	-	-	-	-	-	-	-	North Italy / White	None	TDI	[Overlapping population with Hemmingson et al 2001 conference report, thus data from Hemmingson was not extracted]	Mapp	2002	-	-
(Mapp et al, 2002)	GSTP1	Glutathione S-Transpherase Pi 1	AB (Ile 105 / Val 105 + Ala 114 / Ala 114)	-	NS	-	-	AW with 10+ yrs exposure (compared with DA+ with 10+ yrs exposure)	AW with 10+ yrs exposure (compared with DA+ with 10+ yrs exposure)	17	3	39	11	#=by person	N	1.59829	0.394945	6.46808	1.08974	NR	-	-	-	-	-	-	-	-	-	-	-	-	North Italy / White	None	TDI	[Overlapping population with Hemmingson et al 2001 conference report, thus data from Hemmingson was not extracted]	Mapp	2002	-	-
(Mapp et al, 2002)	GSTP1	Glutathione S-Transpherase Pi 1	AC (Ile 105 / Val 105 + Ala 114 / Val 114)	-	NS	-	-	AW with 10+ yrs exposure (compared with DA+ with 10+ yrs exposure)	AW with 10+ yrs exposure (compared with DA+ with 10+ yrs exposure)	4	1	52	13	#=by person	N	1	0.102893	9.71886	1	NR	-	-	-	-	-	-	-	-	-	-	-	-	North Italy / White	None	TDI	[Overlapping population with Hemmingson et al 2001 conference report, thus data from Hemmingson was not extracted]	Mapp	2002	-	-
(Mapp et al, 2002)	GSTP1	Glutathione S-Transpherase Pi 1	AD (Ile 105 / Ile 105 + Ala 114 / Val 114)	-	NS	-	-	AW with 10+ yrs exposure (compared with DA+ with 10+ yrs exposure)	AW with 10+ yrs exposure (compared with DA+ with 10+ yrs exposure)	7	3	49	11	#=by person	N	0.52381	0.116607	2.35301	0.857143	NR	-	-	-	-	-	-	-	-	-	-	-	-	North Italy / White	None	TDI	[Overlapping population with Hemmingson et al 2001 conference report, thus data from Hemmingson was not extracted]	Mapp	2002	-	-
(Mapp et al, 2002)	GSTP1	Glutathione S-Transpherase Pi 1	BB (Val 105 / Val 105 + Ala 114 / Ala 114)	-	NS	-	-	AW with 10+ yrs exposure (compared with DA+ with 10+ yrs exposure)	AW with 10+ yrs exposure (compared with DA+ with 10+ yrs exposure)	1	1	55	13	#=by person	N	0.236364	0.0138512	4.03342	0.618182	NR	-	-	-	-	-	-	-	-	-	-	-	-	North Italy / White	None	TDI	[Overlapping population with Hemmingson et al 2001 conference report, thus data from Hemmingson was not extracted]	Mapp	2002	-	-
(Mapp et al, 2002)	GSTP1	Glutathione S-Transpherase Pi 1	BC (Val 105 / Val 105 + Ala 114 / Val 114)	-	NS	-	-	AW with 10+ yrs exposure (compared with DA+ with 10+ yrs exposure)	AW with 10+ yrs exposure (compared with DA+ with 10+ yrs exposure)	1	2	55	12	#=by person	N	0.109091	0.00913198	1.3032	0.406061	NR	-	-	-	-	-	-	-	-	-	-	-	-	North Italy / White	None	TDI	[Overlapping population with Hemmingson et al 2001 conference report, thus data from Hemmingson was not extracted]	Mapp	2002	-	-
(Mapp et al, 2002)	GSTP1	Glutathione S-Transpherase Pi 1	CC (Val 105 / Val 105 + Val 114 / Val 114)	-	NS	-	-	AW with 10+ yrs exposure (compared with DA+ with 10+ yrs exposure)	AW with 10+ yrs exposure (compared with DA+ with 10+ yrs exposure)	1.5	0.5	55.5	14.5	#=by person	Y	0.783784	0.0303163	20.2636	0.945946	NR	-	-	-	-	-	-	-	-	-	-	-	-	North Italy / White	None	TDI	[Overlapping population with Hemmingson et al 2001 conference report, thus data from Hemmingson was not extracted]	Mapp	2002	-	-
(Mapp et al, 2002)	GSTP1	Glutathione S-Transpherase Pi 1	BB, BC, and CC (all have Val 105 / Val 105)	-	OR = 0.23 (0.05-1.13), p = 0.074; matched subset of n = 56 had OR = 0.35, p = 0.296 (matched for age and duration of exposure and correction for atopic status, sex, and smoking history using conditional logistic regression)	-	-	AW with 10+ yrs exposure (compared with DA+ with 10+ yrs exposure)	AW with 10+ yrs exposure (compared with DA+ with 10+ yrs exposure)	3	3	53	11	#=by person	N	0.207547	0.0369027	1.16728	0.603774	NR	-	-	-	-	-	-	-	-	-	-	-	-	North Italy / White	None	TDI	[Overlapping population with Hemmingson et al 2001 conference report, thus data from Hemmingson was not extracted]	Mapp	2002	-	-
(Mapp et al, 2002)	GSTP1	Glutathione S-Transpherase Pi 1	AA (Ile 105 / Ile 105 + Ala 114 / Ala 114)	-	-	-	NS	AHR- (Compared to AHR+)	AHR- (Compared to AHR+)	23	30	26	29	#=by person	N	0.855128	0.40052	1.82574	0.917997	NR	-	-	-	-	-	-	-	-	-	-	-	-	North Italy / White	None	TDI	[Overlapping population with Hemmingson et al 2001 conference report, thus data from Hemmingson was not extracted]	Mapp	2002	-	-
(Mapp et al, 2002)	GSTP1	Glutathione S-Transpherase Pi 1	AB (Ile 105 / Val 105 + Ala 114 / Ala 114)	-	-	-	NS	AHR- (Compared to AHR+)	AHR- (Compared to AHR+)	13	16	36	43	#=by person	N	0.970486	0.412579	2.28282	0.983716	NR	-	-	-	-	-	-	-	-	-	-	-	-	North Italy / White	None	TDI	[Overlapping population with Hemmingson et al 2001 conference report, thus data from Hemmingson was not extracted]	Mapp	2002	-	-
(Mapp et al, 2002)	GSTP1	Glutathione S-Transpherase Pi 1	AC (Ile 105 / Val 105 + Ala 114 / Val 114)	-	-	-	NS	AHR- (Compared to AHR+)	AHR- (Compared to AHR+)	5	4	44	55	#=by person	N	1.5625	0.395745	6.16914	1.25	NR	-	-	-	-	-	-	-	-	-	-	-	-	North Italy / White	None	TDI	[Overlapping population with Hemmingson et al 2001 conference report, thus data from Hemmingson was not extracted]	Mapp	2002	-	-
(Mapp et al, 2002)	GSTP1	Glutathione S-Transpherase Pi 1	AD (Ile 105 / Ile 105 + Ala 114 / Val 114)	-	-	-	NS	AHR- (Compared to AHR+)	AHR- (Compared to AHR+)	6	3	43	56	#=by person	N	2.60465	0.616015	11.0131	1.53488	NR	-	-	-	-	-	-	-	-	-	-	-	-	North Italy / White	None	TDI	[Overlapping population with Hemmingson et al 2001 conference report, thus data from Hemmingson was not extracted]	Mapp	2002	-	-
(Mapp et al, 2002)	GSTP1	Glutathione S-Transpherase Pi 1	BB (Val 105 / Val 105 + Ala 114 / Ala 114)	-	-	-	NS	AHR- (Compared to AHR+)	AHR- (Compared to AHR+)	1	1	48	58	#=by person	N	1.20833	0.0736172	19.8333	1.10417	NR	-	-	-	-	-	-	-	-	-	-	-	-	North Italy / White	None	TDI	[Overlapping population with Hemmingson et al 2001 conference report, thus data from Hemmingson was not extracted]	Mapp	2002	-	-
(Mapp et al, 2002)	GSTP1	Glutathione S-Transpherase Pi 1	BC (Val 105 / Val 105 + Ala 114 / Val 114)	-	-	-	NS	AHR- (Compared to AHR+)	AHR- (Compared to AHR+)	1	4	48	55	#=by person	N	0.286458	0.0309481	2.65149	0.429167	NR	-	-	-	-	-	-	-	-	-	-	-	-	North Italy / White	None	TDI	[Overlapping population with Hemmingson et al 2001 conference report, thus data from Hemmingson was not extracted]	Mapp	2002	-	-
(Mapp et al, 2002)	GSTP1	Glutathione S-Transpherase Pi 1	CC (Val 105 / Val 105 + Val 114 / Val 114)	-	-	-	NS	AHR- (Compared to AHR+)	AHR- (Compared to AHR+)	0.5	1.5	49.5	58.5	#=by person	Y	0.393939	0.0156932	9.8889	0.545455	NR	-	-	-	-	-	-	-	-	-	-	-	-	North Italy / White	None	TDI	[Overlapping population with Hemmingson et al 2001 conference report, thus data from Hemmingson was not extracted]	Mapp	2002	-	-
(Mapp et al, 2002)	GSTP1	Glutathione S-Transpherase Pi 1	BB, BC, and CC (all have Val 105 / Val 105)	-	-	-	NR for full group; matched subset of n = 97 had OR = 0.45, p = 0.406 (matched for age and duration of exposure and correction for atopic status, sex, and smoking history using conditional logistic regression)	AHR- (Compared to AHR+)	AHR- (Compared to AHR+)	2	6	47	53	#=by person	N	0.375887	0.0723471	1.95296	0.531915	NR	-	-	-	-	-	-	-	-	-	-	-	-	North Italy / White	None	TDI	[Overlapping population with Hemmingson et al 2001 conference report, thus data from Hemmingson was not extracted]	Mapp	2002	-	-
(Mapp et al, 2002)	GSTP1	Glutathione S-Transpherase Pi 1	AA (Ile 105 / Ile 105 + Ala 114 / Ala 114)	-	-	-	NS	AHR- with 10+ yrs exposure (compared with AHR+ with 10+ yrs exposure); AHR=Airway Hyperresponsiveness	AHR- with 10+ yrs exposure (compared with AHR+ with 10+ yrs exposure); AHR=Airway Hyperresponsiveness	11	15	17	20	#=by person	N	0.862745	0.313716	2.37262	0.920814	NR	-	-	-	-	-	-	-	-	-	-	-	-	North Italy / White	None	TDI	[Overlapping population with Hemmingson et al 2001 conference report, thus data from Hemmingson was not extracted]	Mapp	2002	-	-
(Mapp et al, 2002)	GSTP1	Glutathione S-Transpherase Pi 1	AB (Ile 105 / Val 105 + Ala 114 / Ala 114)	-	-	-	NS	AHR- with 10+ yrs exposure (compared with AHR+ with 10+ yrs exposure); AHR=Airway Hyperresponsiveness	AHR- with 10+ yrs exposure (compared with AHR+ with 10+ yrs exposure); AHR=Airway Hyperresponsiveness	9	10	19	25	#=by person	N	1.18421	0.402067	3.48786	1.09695	NR	-	-	-	-	-	-	-	-	-	-	-	-	North Italy / White	None	TDI	[Overlapping population with Hemmingson et al 2001 conference report, thus data from Hemmingson was not extracted]	Mapp	2002	-	-
(Mapp et al, 2002)	GSTP1	Glutathione S-Transpherase Pi 1	AC (Ile 105 / Val 105 + Ala 114 / Val 114)	-	-	-	NS	AHR- with 10+ yrs exposure (compared with AHR+ with 10+ yrs exposure); AHR=Airway Hyperresponsiveness	AHR- with 10+ yrs exposure (compared with AHR+ with 10+ yrs exposure); AHR=Airway Hyperresponsiveness	3	2	25	33	#=by person	N	1.98	0.307256	12.7594	1.392	NR	-	-	-	-	-	-	-	-	-	-	-	-	North Italy / White	None	TDI	[Overlapping population with Hemmingson et al 2001 conference report, thus data from Hemmingson was not extracted]	Mapp	2002	-	-
(Mapp et al, 2002)	GSTP1	Glutathione S-Transpherase Pi 1	AD (Ile 105 / Ile 105 + Ala 114 / Val 114)	-	-	-	NS	AHR- with 10+ yrs exposure (compared with AHR+ with 10+ yrs exposure); AHR=Airway Hyperresponsiveness	AHR- with 10+ yrs exposure (compared with AHR+ with 10+ yrs exposure); AHR=Airway Hyperresponsiveness	5	3	23	32	#=by person	N	2.31884	0.502928	10.6914	1.49457	NR	-	-	-	-	-	-	-	-	-	-	-	-	North Italy / White	None	TDI	[Overlapping population with Hemmingson et al 2001 conference report, thus data from Hemmingson was not extracted]	Mapp	2002	-	-
(Mapp et al, 2002)	GSTP1	Glutathione S-Transpherase Pi 1	BB (Val 105 / Val 105 + Ala 114 / Ala 114)	-	-	-	NS	AHR- with 10+ yrs exposure (compared with AHR+ with 10+ yrs exposure); AHR=Airway Hyperresponsiveness	AHR- with 10+ yrs exposure (compared with AHR+ with 10+ yrs exposure); AHR=Airway Hyperresponsiveness	0.5	1.5	28.5	34.5	#=by person	Y	0.403509	0.0158205	10.2917	0.552632	NR	-	-	-	-	-	-	-	-	-	-	-	-	North Italy / White	None	TDI	[Overlapping population with Hemmingson et al 2001 conference report, thus data from Hemmingson was not extracted]	Mapp	2002	-	-
(Mapp et al, 2002)	GSTP1	Glutathione S-Transpherase Pi 1	BC (Val 105 / Val 105 + Ala 114 / Val 114)	-	-	-	NS	AHR- with 10+ yrs exposure (compared with AHR+ with 10+ yrs exposure); AHR=Airway Hyperresponsiveness	AHR- with 10+ yrs exposure (compared with AHR+ with 10+ yrs exposure); AHR=Airway Hyperresponsiveness	0.5	3.5	28.5	32.5	#=by person	Y	0.162907	0.00806516	3.29055	0.267544	NR	-	-	-	-	-	-	-	-	-	-	-	-	North Italy / White	None	TDI	[Overlapping population with Hemmingson et al 2001 conference report, thus data from Hemmingson was not extracted]	Mapp	2002	-	-
(Mapp et al, 2002)	GSTP1	Glutathione S-Transpherase Pi 1	CC (Val 105 / Val 105 + Val 114 / Val 114)	-	-	-	NS	AHR- with 10+ yrs exposure (compared with AHR+ with 10+ yrs exposure); AHR=Airway Hyperresponsiveness	AHR- with 10+ yrs exposure (compared with AHR+ with 10+ yrs exposure); AHR=Airway Hyperresponsiveness	0.5	1.5	28.5	34.5	#=by person	Y	0.403509	0.0158205	10.2917	0.552632	NR	-	-	-	-	-	-	-	-	-	-	-	-	North Italy / White	None	TDI	[Overlapping population with Hemmingson et al 2001 conference report, thus data from Hemmingson was not extracted]	Mapp	2002	-	-
(Wikman et al, 2002)	NAT1	N-Acetyltransferase 1	NAT1 Slow (fast = reference)	-	OR = 1.80 (0.78-4.17) crude; OR = 2.63 (0.98-7.04) controlled for age, sex, smoking, atopy	-	-	MDI AW	MDI AW	29	31	13	25	#=by person	N	1.79901	0.776667	4.16707	1.41282	NR	-	-	-	-	-	-	-	-	-	-	-	-	Finland	Age, sex, smoking, atopy	MDI	Yes-Same population as Piriila et al 2001. Different genes studied though.	Wikman	2002	-	-
(Wikman et al, 2002)	NAT2	N-Acetyltransferase 2 and N-Acetyltransferase 2	NAT2 Slow (fast = reference)	-	OR = 1.70 (0.76-3.81) crude; OR = 2.47 (0.98-3.81) controlled for age, sex, smoking, atopy	-	-	MDI AW	MDI AW	25	26	17	30	#=by person	N	1.69683	0.755154	3.81279	1.35525	NR	-	-	-	-	-	-	-	-	-	-	-	-	Finland	Age, sex, smoking, atopy	MDI	Yes-Same population as Piriila et al 2001. Different genes studied though.	Wikman	2002	-	-
(Wikman et al, 2002)	NAT2	N-Acetyltransferase 2 and N-Acetyltransferase 2	NAT2 Slow (fast = reference)	-	OR = 0.65 (0.19-2.23) crude; OR = 1.26 (0.27-5.86) controlled for age, sex, smoking, atopy	-	-	TDI AW	TDI AW	11	9	15	8	#=by person	N	0.651852	0.190571	2.22967	0.843333	NR	-	-	-	-	-	-	-	-	-	-	-	-	Finland	Age, sex, smoking, atopy	TDI	Yes-Same population as Piriila et al 2001. Different genes studied though.	Wikman	2002	-	-
(Wikman et al, 2002)	NAT2	N-Acetyltransferase 2 and N-Acetyltransferase 2	NAT2 Slow (fast = reference)	-	OR = 1.15 (0.63-2.08) crude; OR = 1.39 (0.73-2.61) controlled for age, sex, smoking, atopy	-	-	All AW (MDI, TDI, HDI)	All AW (MDI, TDI, HDI)	56	35	53	38	#=by person	N	1.14717	0.633848	2.0762	1.0566	NR	-	-	-	-	-	-	-	-	-	-	-	-	Finland	Age, sex, smoking, atopy	MDI/HDI/TDI/TDI+HDI/TDI+MDI+HDI	Yes-Same population as Piriila et al 2001. Different genes studied though.	Wikman	2002	-	-
(Beghe et al, 2004	HLA Class I, A	Human Leukocyte Antigen Class I, A	A01	-	NS	-	-	AW	AW	25	12	89	29	#=by person	N	0.678839	0.303236	1.51968	0.89584	NR	-	-	-	-	-	-	-	-	-	-	-	-	North Italy / White	Duration of exposure, timing of onset of symptoms, age, smoking history, responsiveness to methacholine, and atopic status	TDI	No	Beghe	2004	-	-
(Beghe et al, 2004	HLA Class I, A	Human Leukocyte Antigen Class I, A	A02	-	NS	-	-	AW	AW	53	17	61	24	#=by person	N	1.22662	0.595774	2.52543	1.05504	NR	-	-	-	-	-	-	-	-	-	-	-	-	North Italy / White	Duration of exposure, timing of onset of symptoms, age, smoking history, responsiveness to methacholine, and atopic status	TDI	No	Beghe	2004	-	-
(Beghe et al, 2004	HLA Class I, A	Human Leukocyte Antigen Class I, A	A03	-	NS	-	-	AW	AW	27	7	87	34	#=by person	N	1.50739	0.600128	3.78623	1.10446	NR	-	-	-	-	-	-	-	-	-	-	-	-	North Italy / White	Duration of exposure, timing of onset of symptoms, age, smoking history, responsiveness to methacholine, and atopic status	TDI	No	Beghe	2004	-	-
(Beghe et al, 2004	HLA Class I, A	Human Leukocyte Antigen Class I, A	A04	-	NS	-	-	AW	AW	1	1	113	40	#=by person	N	0.353982	0.0216289	5.79334	0.676991	NR	-	-	-	-	-	-	-	-	-	-	-	-	North Italy / White	Duration of exposure, timing of onset of symptoms, age, smoking history, responsiveness to methacholine, and atopic status	TDI	No	Beghe	2004	-	-
(Beghe et al, 2004	HLA Class I, A	Human Leukocyte Antigen Class I, A	A11	-	NS	-	-	AW	AW	18	6	96	35	#=by person	N	1.09375	0.401672	2.97827	1.02344	NR	-	-	-	-	-	-	-	-	-	-	-	-	North Italy / White	Duration of exposure, timing of onset of symptoms, age, smoking history, responsiveness to methacholine, and atopic status	TDI	No	Beghe	2004	-	-
(Beghe et al, 2004	HLA Class I, A	Human Leukocyte Antigen Class I, A	A23	-	NS	-	-	AW	AW	5	1	109	40	#=by person	N	1.83486	0.207949	16.1901	1.13914	NR	-	-	-	-	-	-	-	-	-	-	-	-	North Italy / White	Duration of exposure, timing of onset of symptoms, age, smoking history, responsiveness to methacholine, and atopic status	TDI	No	Beghe	2004	-	-
(Beghe et al, 2004	HLA Class I, A	Human Leukocyte Antigen Class I, A	A25	-	NS	-	-	AW	AW	3	1	111	40	#=by person	N	1.08108	0.10927	10.6959	1.02027	NR	-	-	-	-	-	-	-	-	-	-	-	-	North Italy / White	Duration of exposure, timing of onset of symptoms, age, smoking history, responsiveness to methacholine, and atopic status	TDI	No	Beghe	2004	-	-
(Beghe et al, 2004	HLA Class I, A	Human Leukocyte Antigen Class I, A	A26	-	NS	-	-	AW	AW	11	2	103	39	#=by person	N	2.08252	0.441536	9.82231	1.16654	NR	-	-	-	-	-	-	-	-	-	-	-	-	North Italy / White	Duration of exposure, timing of onset of symptoms, age, smoking history, responsiveness to methacholine, and atopic status	TDI	No	Beghe	2004	-	-
(Beghe et al, 2004	HLA Class I, A	Human Leukocyte Antigen Class I, A	A29	-	NS	-	-	AW	AW	10	2	104	39	#=by person	N	1.875	0.393148	8.94225	1.14583	NR	-	-	-	-	-	-	-	-	-	-	-	-	North Italy / White	Duration of exposure, timing of onset of symptoms, age, smoking history, responsiveness to methacholine, and atopic status	TDI	No	Beghe	2004	-	-
(Beghe et al, 2004	HLA Class I, A	Human Leukocyte Antigen Class I, A	A30	-	NS	-	-	AW	AW	4	2	110	39	#=by person	N	0.709091	0.124925	4.02489	0.90303	NR	-	-	-	-	-	-	-	-	-	-	-	-	North Italy / White	Duration of exposure, timing of onset of symptoms, age, smoking history, responsiveness to methacholine, and atopic status	TDI	No	Beghe	2004	-	-
(Beghe et al, 2004	HLA Class I, A	Human Leukocyte Antigen Class I, A	A32	-	NS	-	-	AW	AW	15	2	99	39	#=by person	N	2.95455	0.645384	13.5258	1.22995	NR	-	-	-	-	-	-	-	-	-	-	-	-	North Italy / White	Duration of exposure, timing of onset of symptoms, age, smoking history, responsiveness to methacholine, and atopic status	TDI	No	Beghe	2004	-	-
(Beghe et al, 2004	HLA Class I, A	Human Leukocyte Antigen Class I, A	A33	-	NS	-	-	AW	AW	2	1	112	40	#=by person	N	0.714286	0.0630411	8.0932	0.904762	NR	-	-	-	-	-	-	-	-	-	-	-	-	North Italy / White	Duration of exposure, timing of onset of symptoms, age, smoking history, responsiveness to methacholine, and atopic status	TDI	No	Beghe	2004	-	-
(Beghe et al, 2004	HLA Class I, A	Human Leukocyte Antigen Class I, A	A66	-	NS	-	-	AW	AW	2.5	0.5	112.5	41.5	#=by person	Y	1.84444	0.086723	39.228	1.14074	NR	-	-	-	-	-	-	-	-	-	-	-	-	North Italy / White	Duration of exposure, timing of onset of symptoms, age, smoking history, responsiveness to methacholine, and atopic status	TDI	No	Beghe	2004	-	-
(Beghe et al, 2004	HLA Class I, A	Human Leukocyte Antigen Class I, A	A68	-	NS	-	-	AW	AW	9	1	105	40	#=by person	N	3.42857	0.420745	27.9388	1.24286	NR	-	-	-	-	-	-	-	-	-	-	-	-	North Italy / White	Duration of exposure, timing of onset of symptoms, age, smoking history, responsiveness to methacholine, and atopic status	TDI	No	Beghe	2004	-	-
(Beghe et al, 2004	HLA Class I, A	Human Leukocyte Antigen Class I, A	A69	-	NS	-	-	AW	AW	1.5	0.5	113.5	41.5	#=by person	Y	1.09692	0.0438118	27.4635	1.02423	NR	-	-	-	-	-	-	-	-	-	-	-	-	North Italy / White	Duration of exposure, timing of onset of symptoms, age, smoking history, responsiveness to methacholine, and atopic status	TDI	No	Beghe	2004	-	-
(Beghe et al, 2004	HLA Class I, A	Human Leukocyte Antigen Class I, A	A74	-	NS	-	-	AW	AW	2	2	112	39	#=by person	N	0.348214	0.0474287	2.55654	0.674107	NR	-	-	-	-	-	-	-	-	-	-	-	-	North Italy / White	Duration of exposure, timing of onset of symptoms, age, smoking history, responsiveness to methacholine, and atopic status	TDI	No	Beghe	2004	-	-
(Beghe et al, 2004	HLA Class I, B	Human Leukocyte Antigen Class I, B	B07	-	NS	-	-	AW	AW	9	4	107	37	#=by person	N	0.778037	0.22612	2.67708	0.931704	NR	-	-	-	-	-	-	-	-	-	-	-	-	North Italy / White	Duration of exposure, timing of onset of symptoms, age, smoking history, responsiveness to methacholine, and atopic status	TDI	No	Beghe	2004	-	-
(Beghe et al, 2004	HLA Class I, B	Human Leukocyte Antigen Class I, B	B08	-	NS	-	-	AW	AW	19	5	97	36	#=by person	N	1.41031	0.490176	4.05767	1.08548	NR	-	-	-	-	-	-	-	-	-	-	-	-	North Italy / White	Duration of exposure, timing of onset of symptoms, age, smoking history, responsiveness to methacholine, and atopic status	TDI	No	Beghe	2004	-	-
(Beghe et al, 2004	HLA Class I, B	Human Leukocyte Antigen Class I, B	B13	-	NS	-	-	AW	AW	2	2	114	39	#=by person	N	0.342105	0.0466037	2.51131	0.671053	NR	-	-	-	-	-	-	-	-	-	-	-	-	North Italy / White	Duration of exposure, timing of onset of symptoms, age, smoking history, responsiveness to methacholine, and atopic status	TDI	No	Beghe	2004	-	-
(Beghe et al, 2004	HLA Class I, B	Human Leukocyte Antigen Class I, B	B1401	-	NS	-	-	AW	AW	1.5	0.5	115.5	41.5	#=by person	Y	1.07792	0.0430571	26.9855	1.01948	NR	-	-	-	-	-	-	-	-	-	-	-	-	North Italy / White	Duration of exposure, timing of onset of symptoms, age, smoking history, responsiveness to methacholine, and atopic status	TDI	No	Beghe	2004	-	-
(Beghe et al, 2004	HLA Class I, B	Human Leukocyte Antigen Class I, B	B1402	-	NS	-	-	AW	AW	1.5	0.5	115.5	41.5	#=by person	Y	1.07792	0.0430571	26.9855	1.01948	NR	-	-	-	-	-	-	-	-	-	-	-	-	North Italy / White	Duration of exposure, timing of onset of symptoms, age, smoking history, responsiveness to methacholine, and atopic status	TDI	No	Beghe	2004	-	-
(Beghe et al, 2004	HLA Class I, B	Human Leukocyte Antigen Class I, B	B15 (62+)	-	NS	-	-	AW	AW	6.5	0.5	110.5	41.5	#=by person	Y	4.88235	0.269035	88.6034	1.27731	NR	-	-	-	-	-	-	-	-	-	-	-	-	North Italy / White	Duration of exposure, timing of onset of symptoms, age, smoking history, responsiveness to methacholine, and atopic status	TDI	No	Beghe	2004	-	-
(Beghe et al, 2004	HLA Class I, B	Human Leukocyte Antigen Class I, B	B1516/17	-	NS	-	-	AW	AW	2	1	114	40	#=by person	N	0.701754	0.0619428	7.95023	0.900585	NR	-	-	-	-	-	-	-	-	-	-	-	-	North Italy / White	Duration of exposure, timing of onset of symptoms, age, smoking history, responsiveness to methacholine, and atopic status	TDI	No	Beghe	2004	-	-
(Beghe et al, 2004	HLA Class I, B	Human Leukocyte Antigen Class I, B	B18	-	NS	-	-	AW	AW	26	7	90	34	#=by person	N	1.40317	0.557427	3.53212	1.08552	NR	-	-	-	-	-	-	-	-	-	-	-	-	North Italy / White	Duration of exposure, timing of onset of symptoms, age, smoking history, responsiveness to methacholine, and atopic status	TDI	No	Beghe	2004	-	-
(Beghe et al, 2004	HLA Class I, B	Human Leukocyte Antigen Class I, B	B27	-	NS	-	-	AW	AW	7	4	109	37	#=by person	N	0.594037	0.16453	2.14478	0.852377	NR	-	-	-	-	-	-	-	-	-	-	-	-	North Italy / White	Duration of exposure, timing of onset of symptoms, age, smoking history, responsiveness to methacholine, and atopic status	TDI	No	Beghe	2004	-	-
(Beghe et al, 2004	HLA Class I, B	Human Leukocyte Antigen Class I, B	B35	-	NS	-	-	AW	AW	34	14	82	27	#=by person	N	0.799652	0.374236	1.70866	0.941565	NR	-	-	-	-	-	-	-	-	-	-	-	-	North Italy / White	Duration of exposure, timing of onset of symptoms, age, smoking history, responsiveness to methacholine, and atopic status	TDI	No	Beghe	2004	-	-
(Beghe et al, 2004	HLA Class I, B	Human Leukocyte Antigen Class I, B	B37	-	NS	-	-	AW	AW	7	3	109	38	#=by person	N	0.813456	0.20019	3.30541	0.944037	NR	-	-	-	-	-	-	-	-	-	-	-	-	North Italy / White	Duration of exposure, timing of onset of symptoms, age, smoking history, responsiveness to methacholine, and atopic status	TDI	No	Beghe	2004	-	-
(Beghe et al, 2004	HLA Class I, B	Human Leukocyte Antigen Class I, B	B38	-	NS	-	-	AW	AW	6	3	110	38	#=by person	N	0.690909	0.164654	2.89914	0.89697	NR	-	-	-	-	-	-	-	-	-	-	-	-	North Italy / White	Duration of exposure, timing of onset of symptoms, age, smoking history, responsiveness to methacholine, and atopic status	TDI	No	Beghe	2004	-	-
(Beghe et al, 2004	HLA Class I, B	Human Leukocyte Antigen Class I, B	B39	-	NS	-	-	AW	AW	11	2	105	39	#=by person	N	2.04286	0.433225	9.63301	1.16044	NR	-	-	-	-	-	-	-	-	-	-	-	-	North Italy / White	Duration of exposure, timing of onset of symptoms, age, smoking history, responsiveness to methacholine, and atopic status	TDI	No	Beghe	2004	-	-
(Beghe et al, 2004	HLA Class I, B	Human Leukocyte Antigen Class I, B	B40	-	NS	-	-	AW	AW	5	2	111	39	#=by person	N	0.878378	0.163715	4.71275	0.965251	NR	-	-	-	-	-	-	-	-	-	-	-	-	North Italy / White	Duration of exposure, timing of onset of symptoms, age, smoking history, responsiveness to methacholine, and atopic status	TDI	No	Beghe	2004	-	-
(Beghe et al, 2004	HLA Class I, B	Human Leukocyte Antigen Class I, B	B41	-	NS	-	-	AW	AW	0.5	1.5	116.5	40.5	#=by person	Y	0.11588	0.00462733	2.90192	0.33691	NR	-	-	-	-	-	-	-	-	-	-	-	-	North Italy / White	Duration of exposure, timing of onset of symptoms, age, smoking history, responsiveness to methacholine, and atopic status	TDI	No	Beghe	2004	-	-
(Beghe et al, 2004	HLA Class I, B	Human Leukocyte Antigen Class I, B	B44	-	NS	-	-	AW	AW	17	9	99	32	#=by person	N	0.61055	0.248	1.50311	0.86519	NR	-	-	-	-	-	-	-	-	-	-	-	-	North Italy / White	Duration of exposure, timing of onset of symptoms, age, smoking history, responsiveness to methacholine, and atopic status	TDI	No	Beghe	2004	-	-
(Beghe et al, 2004	HLA Class I, B	Human Leukocyte Antigen Class I, B	B47	-	NS	-	-	AW	AW	2.5	0.5	114.5	41.5	#=by person	Y	1.81223	0.0852165	38.5391	1.13537	NR	-	-	-	-	-	-	-	-	-	-	-	-	North Italy / White	Duration of exposure, timing of onset of symptoms, age, smoking history, responsiveness to methacholine, and atopic status	TDI	No	Beghe	2004	-	-
(Beghe et al, 2004	HLA Class I, B	Human Leukocyte Antigen Class I, B	B48	-	NS	-	-	AW	AW	1.5	0.5	115.5	41.5	#=by person	Y	1.07792	0.0430571	26.9855	1.01948	NR	-	-	-	-	-	-	-	-	-	-	-	-	North Italy / White	Duration of exposure, timing of onset of symptoms, age, smoking history, responsiveness to methacholine, and atopic status	TDI	No	Beghe	2004	-	-
(Beghe et al, 2004	HLA Class I, B	Human Leukocyte Antigen Class I, B	B49	-	NS	-	-	AW	AW	7	1	109	40	#=by person	N	2.56881	0.306363	21.539	1.1961	NR	-	-	-	-	-	-	-	-	-	-	-	-	North Italy / White	Duration of exposure, timing of onset of symptoms, age, smoking history, responsiveness to methacholine, and atopic status	TDI	No	Beghe	2004	-	-
(Beghe et al, 2004	HLA Class I, B	Human Leukocyte Antigen Class I, B	B50	-	NS	-	-	AW	AW	6	1	110	40	#=by person	N	2.18182	0.25472	18.6885	1.16883	NR	-	-	-	-	-	-	-	-	-	-	-	-	North Italy / White	Duration of exposure, timing of onset of symptoms, age, smoking history, responsiveness to methacholine, and atopic status	TDI	No	Beghe	2004	-	-
(Beghe et al, 2004	HLA Class I, B	Human Leukocyte Antigen Class I, B	B51	-	NS	-	-	AW	AW	33	7	83	34	#=by person	N	1.93115	0.778883	4.78808	1.16295	NR	-	-	-	-	-	-	-	-	-	-	-	-	North Italy / White	Duration of exposure, timing of onset of symptoms, age, smoking history, responsiveness to methacholine, and atopic status	TDI	No	Beghe	2004	-	-
(Beghe et al, 2004	HLA Class I, B	Human Leukocyte Antigen Class I, B	B52	-	NS	-	-	AW	AW	0.5	1.5	116.5	40.5	#=by person	Y	0.11588	0.00462733	2.90192	0.33691	NR	-	-	-	-	-	-	-	-	-	-	-	-	North Italy / White	Duration of exposure, timing of onset of symptoms, age, smoking history, responsiveness to methacholine, and atopic status	TDI	No	Beghe	2004	-	-
(Beghe et al, 2004	HLA Class I, B	Human Leukocyte Antigen Class I, B	B53	-	NS	-	-	AW	AW	1.5	0.5	115.5	41.5	#=by person	Y	1.07792	0.0430571	26.9855	1.01948	NR	-	-	-	-	-	-	-	-	-	-	-	-	North Italy / White	Duration of exposure, timing of onset of symptoms, age, smoking history, responsiveness to methacholine, and atopic status	TDI	No	Beghe	2004	-	-
(Beghe et al, 2004	HLA Class I, B	Human Leukocyte Antigen Class I, B	B55	-	NS	-	-	AW	AW	7	4	109	37	#=by person	N	0.594037	0.16453	2.14478	0.852377	NR	-	-	-	-	-	-	-	-	-	-	-	-	North Italy / White	Duration of exposure, timing of onset of symptoms, age, smoking history, responsiveness to methacholine, and atopic status	TDI	No	Beghe	2004	-	-
(Beghe et al, 2004	HLA Class I, B	Human Leukocyte Antigen Class I, B	B56	-	NS	-	-	AW	AW	1.5	0.5	115.5	41.5	#=by person	Y	1.07792	0.0430571	26.9855	1.01948	NR	-	-	-	-	-	-	-	-	-	-	-	-	North Italy / White	Duration of exposure, timing of onset of symptoms, age, smoking history, responsiveness to methacholine, and atopic status	TDI	No	Beghe	2004	-	-
(Beghe et al, 2004	HLA Class I, B	Human Leukocyte Antigen Class I, B	B57	-	NS	-	-	AW	AW	5	1	111	40	#=by person	N	1.8018	0.204232	15.8961	1.13363	NR	-	-	-	-	-	-	-	-	-	-	-	-	North Italy / White	Duration of exposure, timing of onset of symptoms, age, smoking history, responsiveness to methacholine, and atopic status	TDI	No	Beghe	2004	-	-
(Beghe et al, 2004	HLA Class I, B	Human Leukocyte Antigen Class I, B	B58	-	NS	-	-	AW	AW	3	1	113	40	#=by person	N	1.06195	0.10735	10.5051	1.01549	NR	-	-	-	-	-	-	-	-	-	-	-	-	North Italy / White	Duration of exposure, timing of onset of symptoms, age, smoking history, responsiveness to methacholine, and atopic status	TDI	No	Beghe	2004	-	-
(Beghe et al, 2004	HLA Class I, Cw	Human Leukocyte Antigen Class I, Cw	Cw01	-	NS	-	-	AW	AW	10	4	104	37	#=by person	N	0.889423	0.262916	3.00885	0.968407	NR	-	-	-	-	-	-	-	-	-	-	-	-	North Italy / White	Duration of exposure, timing of onset of symptoms, age, smoking history, responsiveness to methacholine, and atopic status	TDI	No	Beghe	2004	-	-
(Beghe et al, 2004	HLA Class I, Cw	Human Leukocyte Antigen Class I, Cw	Cw02	-	NS	-	-	AW	AW	16	5	98	36	#=by person	N	1.17551	0.401441	3.44216	1.04179	NR	-	-	-	-	-	-	-	-	-	-	-	-	North Italy / White	Duration of exposure, timing of onset of symptoms, age, smoking history, responsiveness to methacholine, and atopic status	TDI	No	Beghe	2004	-	-
(Beghe et al, 2004	HLA Class I, Cw	Human Leukocyte Antigen Class I, Cw	Cw04	-	NS	-	-	AW	AW	33	13	81	28	#=by person	N	0.877493	0.405331	1.89967	0.965378	NR	-	-	-	-	-	-	-	-	-	-	-	-	North Italy / White	Duration of exposure, timing of onset of symptoms, age, smoking history, responsiveness to methacholine, and atopic status	TDI	No	Beghe	2004	-	-
(Beghe et al, 2004	HLA Class I, Cw	Human Leukocyte Antigen Class I, Cw	Cw05	-	NS	-	-	AW	AW	14	7	100	34	#=by person	N	0.68	0.253375	1.82496	0.893333	NR	-	-	-	-	-	-	-	-	-	-	-	-	North Italy / White	Duration of exposure, timing of onset of symptoms, age, smoking history, responsiveness to methacholine, and atopic status	TDI	No	Beghe	2004	-	-
(Beghe et al, 2004	HLA Class I, Cw	Human Leukocyte Antigen Class I, Cw	Cw06	-	NS	-	-	AW	AW	20	6	94	35	#=by person	N	1.24113	0.460508	3.34503	1.05565	NR	-	-	-	-	-	-	-	-	-	-	-	-	North Italy / White	Duration of exposure, timing of onset of symptoms, age, smoking history, responsiveness to methacholine, and atopic status	TDI	No	Beghe	2004	-	-
(Beghe et al, 2004	HLA Class I, Cw	Human Leukocyte Antigen Class I, Cw	Cw0701	-	NS	-	-	AW	AW	43	14	71	27	#=by person	N	1.16801	0.552602	2.46876	1.04127	NR	-	-	-	-	-	-	-	-	-	-	-	-	North Italy / White	Duration of exposure, timing of onset of symptoms, age, smoking history, responsiveness to methacholine, and atopic status	TDI	No	Beghe	2004	-	-
(Beghe et al, 2004	HLA Class I, Cw	Human Leukocyte Antigen Class I, Cw	Cw0702	-	NS	-	-	AW	AW	15	5	99	36	#=by person	N	1.09091	0.369861	3.21765	1.02273	NR	-	-	-	-	-	-	-	-	-	-	-	-	North Italy / White	Duration of exposure, timing of onset of symptoms, age, smoking history, responsiveness to methacholine, and atopic status	TDI	No	Beghe	2004	-	-
(Beghe et al, 2004	HLA Class I, Cw	Human Leukocyte Antigen Class I, Cw	Cw0704	-	NS	-	-	AW	AW	2	1	112	40	#=by person	N	0.714286	0.0630411	8.0932	0.904762	NR	-	-	-	-	-	-	-	-	-	-	-	-	North Italy / White	Duration of exposure, timing of onset of symptoms, age, smoking history, responsiveness to methacholine, and atopic status	TDI	No	Beghe	2004	-	-
(Beghe et al, 2004	HLA Class I, Cw	Human Leukocyte Antigen Class I, Cw	Cw08	-	NS	-	-	AW	AW	1.5	0.5	113.5	41.5	#=by person	Y	1.09692	0.0438118	27.4635	1.02423	NR	-	-	-	-	-	-	-	-	-	-	-	-	North Italy / White	Duration of exposure, timing of onset of symptoms, age, smoking history, responsiveness to methacholine, and atopic status	TDI	No	Beghe	2004	-	-
(Beghe et al, 2004	HLA Class I, Cw	Human Leukocyte Antigen Class I, Cw	Cw09 (0303)	-	NS	-	-	AW	AW	10	5	104	36	#=by person	N	0.692308	0.221751	2.16139	0.897436	NR	-	-	-	-	-	-	-	-	-	-	-	-	North Italy / White	Duration of exposure, timing of onset of symptoms, age, smoking history, responsiveness to methacholine, and atopic status	TDI	No	Beghe	2004	-	-
(Beghe et al, 2004	HLA Class I, Cw	Human Leukocyte Antigen Class I, Cw	Cw10 (0302/04)	-	NS	-	-	AW	AW	2	3	112	38	#=by person	N	0.22619	0.036405	1.40536	0.535714	NR	-	-	-	-	-	-	-	-	-	-	-	-	North Italy / White	Duration of exposure, timing of onset of symptoms, age, smoking history, responsiveness to methacholine, and atopic status	TDI	No	Beghe	2004	-	-
(Beghe et al, 2004	HLA Class I, Cw	Human Leukocyte Antigen Class I, Cw	Cw1201 /02	-	NS	-	-	AW	AW	0.5	1.5	114.5	40.5	#=by person	Y	0.117904	0.00470773	2.95287	0.338428	NR	-	-	-	-	-	-	-	-	-	-	-	-	North Italy / White	Duration of exposure, timing of onset of symptoms, age, smoking history, responsiveness to methacholine, and atopic status	TDI	No	Beghe	2004	-	-
(Beghe et al, 2004	HLA Class I, Cw	Human Leukocyte Antigen Class I, Cw	Cw1203	-	NS	-	-	AW	AW	21	5	93	36	#=by person	N	1.62581	0.569807	4.63885	1.12035	NR	-	-	-	-	-	-	-	-	-	-	-	-	North Italy / White	Duration of exposure, timing of onset of symptoms, age, smoking history, responsiveness to methacholine, and atopic status	TDI	No	Beghe	2004	-	-
(Beghe et al, 2004	HLA Class I, Cw	Human Leukocyte Antigen Class I, Cw	Cw14	-	NS	-	-	AW	AW	12	1	102	40	#=by person	N	4.70588	0.592307	37.3883	1.28507	NR	-	-	-	-	-	-	-	-	-	-	-	-	North Italy / White	Duration of exposure, timing of onset of symptoms, age, smoking history, responsiveness to methacholine, and atopic status	TDI	No	Beghe	2004	-	-
(Beghe et al, 2004	HLA Class I, Cw	Human Leukocyte Antigen Class I, Cw	Cw15	-	NS	-	-	AW	AW	10	2	104	39	#=by person	N	1.875	0.393148	8.94225	1.14583	NR	-	-	-	-	-	-	-	-	-	-	-	-	North Italy / White	Duration of exposure, timing of onset of symptoms, age, smoking history, responsiveness to methacholine, and atopic status	TDI	No	Beghe	2004	-	-
(Beghe et al, 2004	HLA Class I, Cw	Human Leukocyte Antigen Class I, Cw	Cw1601	-	NS	-	-	AW	AW	2	2	112	39	#=by person	N	0.348214	0.0474287	2.55654	0.674107	NR	-	-	-	-	-	-	-	-	-	-	-	-	North Italy / White	Duration of exposure, timing of onset of symptoms, age, smoking history, responsiveness to methacholine, and atopic status	TDI	No	Beghe	2004	-	-
(Beghe et al, 2004	HLA Class I, Cw	Human Leukocyte Antigen Class I, Cw	Cw1602	-	NS	-	-	AW	AW	5	1	109	40	#=by person	N	1.83486	0.207949	16.1901	1.13914	NR	-	-	-	-	-	-	-	-	-	-	-	-	North Italy / White	Duration of exposure, timing of onset of symptoms, age, smoking history, responsiveness to methacholine, and atopic status	TDI	No	Beghe	2004	-	-
(Beghe et al, 2004	HLA Class I, Cw	Human Leukocyte Antigen Class I, Cw	Cw1701	-	NS	-	-	AW	AW	0.5	1.5	114.5	40.5	#=by person	Y	0.117904	0.00470773	2.95287	0.338428	NR	-	-	-	-	-	-	-	-	-	-	-	-	North Italy / White	Duration of exposure, timing of onset of symptoms, age, smoking history, responsiveness to methacholine, and atopic status	TDI	No	Beghe	2004	-	-
(Beghe et al, 2004	TNF alpha	Tumor necrosis factor alpha	A-308G, genotype GG	-	NS	-	-	AW	AW	109	36	33	9	#=by person	N	0.825758	0.360873	1.88952	0.95674	NR	-	-	-	-	-	-	-	-	-	-	-	-	North Italy / White	Duration of exposure, timing of onset of symptoms, age, smoking history, responsiveness to methacholine, and atopic status	TDI	No	Beghe	2004	-	-	*# cases calculation comes to 108.488(??)
(Beghe et al, 2004	TNF alpha	Tumor necrosis factor alpha	A-308G, genotype AG	-	NS	-	-	AW	AW	32	8	110	37	#=by person	N	1.34545	0.569544	3.17842	1.06909	NR	-	-	-	-	-	-	-	-	-	-	-	-	North Italy / White	Duration of exposure, timing of onset of symptoms, age, smoking history, responsiveness to methacholine, and atopic status	TDI	No	Beghe	2004	-	-
(Beghe et al, 2004	TNF alpha	Tumor necrosis factor alpha	A-308G, genotype AA	-	NS	-	-	AW	AW	1	1	141	44	#=by person	N	0.312057	0.0191201	5.09304	0.656028	NR	-	-	-	-	-	-	-	-	-	-	-	-	North Italy / White	Duration of exposure, timing of onset of symptoms, age, smoking history, responsiveness to methacholine, and atopic status	TDI	No	Beghe	2004	-	-
(Beghe et al, 2004	TNF alpha	Tumor necrosis factor alpha	A-308G, genotype G	-	NS	-	-	AW	AW	249	80	35	10	#=by chomosome	N	0.889286	0.421512	1.87617	0.973079	NR	-	-	-	-	-	-	-	-	-	-	-	-	North Italy / White	Duration of exposure, timing of onset of symptoms, age, smoking history, responsiveness to methacholine, and atopic status	TDI	No	Beghe	2004	-	-
(Beghe et al, 2004	TNF alpha	Tumor necrosis factor alpha	A-308G, genotype A	-	NS	-	-	AW	AW	35	10	249	80	#=by chomosome	N	1.1245	0.533	2.37241	1.02767	NR	-	-	-	-	-	-	-	-	-	-	-	-	North Italy / White	Duration of exposure, timing of onset of symptoms, age, smoking history, responsiveness to methacholine, and atopic status	TDI	No	Beghe	2004	-	-	*# cases calculation comes to 34.648(?)
(Bernstein et al, 2006)	IL4RA	Interleukin 4 Receptor subunit Alpha	SNP I50V, Genotype II	p = 0.25	-	-	-	DA-	DA-	24	19	38	56	#=by person	N	1.8615	0.897655	3.86024	1.38066	NR	-	-	-	-	-	-	-	-	-	-	-	-	French-Canadian	None	HDI/TDI/MDI	TBD	Bernstein	2006	-	-
(Bernstein et al, 2006)	IL4RA	Interleukin 4 Receptor subunit Alpha	SNP I50V, Genotype IV		-	-	-	DA-	DA-	29	43	33	32	#=by person	N	0.653982	0.332328	1.28696	0.79335	NR	-	-	-	-	-	-	-	-	-	-	-	-	French-Canadian	None	HDI/TDI/MDI	TBD	Bernstein	2006	-	-
(Bernstein et al, 2006)	IL4RA	Interleukin 4 Receptor subunit Alpha	SNP I50V, Genotype VV		-	-	-	DA-	DA-	9	13	53	62	#=by person	N	0.809869	0.320935	2.04368	0.88765	NR	-	-	-	-	-	-	-	-	-	-	-	-	French-Canadian	None	HDI/TDI/MDI	TBD	Bernstein	2006	-	-
(Bernstein et al, 2006)	IL4RA	Interleukin 4 Receptor subunit Alpha	SNP I50V, Genotype I	p = 0.22	-	-	-	DA-	DA-	77	81	47	69	#=by chromosome	N	1.39559	0.859698	2.26552	1.2028	NR	-	-	-	-	-	-	-	-	-	-	-	-	French-Canadian	None	HDI/TDI/MDI	TBD	Bernstein	2006	-	-
(Bernstein et al, 2006)	IL4RA	Interleukin 4 Receptor subunit Alpha	SNP I50V, Genotype V		-	-	-	DA-	DA-	47	69	77	81	#=by chromosome	N	0.716544	0.4414	1.1632	0.831393	NR	-	-	-	-	-	-	-	-	-	-	-	-	French-Canadian	None	HDI/TDI/MDI	TBD	Bernstein	2006	-	-
(Bernstein et al, 2006)	IL4RA	Interleukin 4 Receptor subunit Alpha	SNP E375A, Genotype EE	p = 0.35	-	-	-	DA-	DA-	49	60	13	15	#=by person	N	0.942308	0.409624	2.1677	0.968243	NR	-	-	-	-	-	-	-	-	-	-	-	-	French-Canadian	None	HDI/TDI/MDI	TBD	Bernstein	2006	-	-
(Bernstein et al, 2006)	IL4RA	Interleukin 4 Receptor subunit Alpha	SNP E375A, Genotype EA		-	-	-	DA-	DA-	11	15	51	60	#=by person	N	0.862745	0.364003	2.04484	0.920814	NR	-	-	-	-	-	-	-	-	-	-	-	-	French-Canadian	None	HDI/TDI/MDI	TBD	Bernstein	2006	-	-
(Bernstein et al, 2006)	IL4RA	Interleukin 4 Receptor subunit Alpha	SNP E375A, Genotype AA		-	-	-	DA-	DA-	2.5	0.5	60.5	75.5	#=by person	Y	6.23967	0.293973	132.439	1.87328	NR	-	-	-	-	-	-	-	-	-	-	-	-	French-Canadian	None	HDI/TDI/MDI	TBD	Bernstein	2006	-	-
(Bernstein et al, 2006)	IL4RA	Interleukin 4 Receptor subunit Alpha	SNP E375A, Genotype E	p = 0.70	-	-	-	DA-	DA-	109	135	15	15	#=by chromosome	N	0.807407	0.378017	1.72454	0.893443	NR	-	-	-	-	-	-	-	-	-	-	-	-	French-Canadian	None	HDI/TDI/MDI	TBD	Bernstein	2006	-	-
(Bernstein et al, 2006)	IL4RA	Interleukin 4 Receptor subunit Alpha	SNP E375A, Genotype A		-	-	-	DA-	DA-	15	15	109	135	#=by chromosome	N	1.23853	0.579863	2.64539	1.11927	NR	-	-	-	-	-	-	-	-	-	-	-	-	French-Canadian	None	HDI/TDI/MDI	TBD	Bernstein	2006	-	-
(Bernstein et al, 2006)	IL4RA	Interleukin 4 Receptor subunit Alpha	SNP C406R, Genotype CC	p = 0.62	-	-	-	DA-	DA-	53	63	9	11	#=by person	N	1.02822	0.396186	2.66853	1.01533	NR	-	-	-	-	-	-	-	-	-	-	-	-	French-Canadian	None	HDI/TDI/MDI	TBD	Bernstein	2006	-	-
(Bernstein et al, 2006)	IL4RA	Interleukin 4 Receptor subunit Alpha	SNP C406R, Genotype CR		-	-	-	DA-	DA-	8	11	54	63	#=by person	N	0.848485	0.318258	2.26208	0.912281	NR	-	-	-	-	-	-	-	-	-	-	-	-	French-Canadian	None	HDI/TDI/MDI	TBD	Bernstein	2006	-	-
(Bernstein et al, 2006)	IL4RA	Interleukin 4 Receptor subunit Alpha	SNP C406R, Genotype RR		-	-	-	DA-	DA-	1.5	0.5	61.5	74.5	#=by person	Y	3.63415	0.145431	90.8132	1.65854	NR	-	-	-	-	-	-	-	-	-	-	-	-	French-Canadian	None	HDI/TDI/MDI	TBD	Bernstein	2006	-	-
(Bernstein et al, 2006)	IL4RA	Interleukin 4 Receptor subunit Alpha	SNP C406R, Genotype C	p > 0.99	-	-	-	DA-	DA-	114	137	10	11	#=by chromosome	N	0.915328	0.375245	2.23274	0.953785	NR	-	-	-	-	-	-	-	-	-	-	-	-	French-Canadian	None	HDI/TDI/MDI	TBD	Bernstein	2006	-	-
(Bernstein et al, 2006)	IL4RA	Interleukin 4 Receptor subunit Alpha	SNP C406R, Genotype R		-	-	-	DA-	DA-	10	11	114	137	#=by chromosome	N	1.0925	0.447879	2.66493	1.04845	NR	-	-	-	-	-	-	-	-	-	-	-	-	French-Canadian	None	HDI/TDI/MDI	TBD	Bernstein	2006	-	-
(Bernstein et al, 2006)	IL4RA	Interleukin 4 Receptor subunit Alpha	SNP Q551R, Genotype QQ	p = 0.22	-	-	-	DA-	DA-	40	43	21	32	#=by person	N	1.4175	0.704733	2.85115	1.21629	NR	-	-	-	-	-	-	-	-	-	-	-	-	French-Canadian	None	HDI/TDI/MDI	TBD	Bernstein	2006	-	-
(Bernstein et al, 2006)	IL4RA	Interleukin 4 Receptor subunit Alpha	SNP Q551R, Genotype QR		-	-	-	DA-	DA-	17	30	44	45	#=by person	N	0.579545	0.280479	1.1975	0.731625	NR	-	-	-	-	-	-	-	-	-	-	-	-	French-Canadian	None	HDI/TDI/MDI	TBD	Bernstein	2006	-	-
(Bernstein et al, 2006)	IL4RA	Interleukin 4 Receptor subunit Alpha	SNP Q551R, Genotype RR		-	-	-	DA-	DA-	4	2	57	73	#=by person	N	2.5614	0.453007	14.4828	1.52047	NR	-	-	-	-	-	-	-	-	-	-	-	-	French-Canadian	None	HDI/TDI/MDI	TBD	Bernstein	2006	-	-
(Bernstein et al, 2006)	IL4RA	Interleukin 4 Receptor subunit Alpha	SNP Q551R, Genotype Q	p = 0.77	-	-	-	DA-	DA-	97	116	25	34	#=by chromosome	N	1.13724	0.635113	2.03636	1.07474	NR	-	-	-	-	-	-	-	-	-	-	-	-	French-Canadian	None	HDI/TDI/MDI	TBD	Bernstein	2006	-	-
(Bernstein et al, 2006)	IL4RA	Interleukin 4 Receptor subunit Alpha	SNP Q551R, Genotype R		-	-	-	DA-	DA-	25	34	97	116	#=by chromosome	N	0.879321	0.491073	1.57452	0.930456	NR	-	-	-	-	-	-	-	-	-	-	-	-	French-Canadian	None	HDI/TDI/MDI	TBD	Bernstein	2006	-	-
(Bernstein et al, 2006)	IL13	Interleukin 13	SNP R110Q, Genotype RR	p = 0.18	-	-	-	DA-	DA-	32	48	30	27	#=by person	N	0.6	0.302191	1.1913	0.76	NR	-	-	-	-	-	-	-	-	-	-	-	-	French-Canadian	None	HDI/TDI/MDI	TBD	Bernstein	2006	-	-
(Bernstein et al, 2006)	IL13	Interleukin 13	SNP R110Q, Genotype RQ		-	-	-	DA-	DA-	26	20	36	55	#=by person	N	1.98611	0.968094	4.07464	1.42874	NR	-	-	-	-	-	-	-	-	-	-	-	-	French-Canadian	None	HDI/TDI/MDI	TBD	Bernstein	2006	-	-
(Bernstein et al, 2006)	IL13	Interleukin 13	SNP R110Q, Genotype QQ		-	-	-	DA-	DA-	4	7	58	68	#=by person	N	0.669951	0.186743	2.40348	0.789969	NR	-	-	-	-	-	-	-	-	-	-	-	-	French-Canadian	None	HDI/TDI/MDI	TBD	Bernstein	2006	-	-
(Bernstein et al, 2006)	IL13	Interleukin 13	SNP R110Q, Genotype R	p = 0.40	-	-	-	DA-	DA-	90	116	34	34	#=by chromosome	N	0.775862	0.447927	1.34388	0.873786	NR	-	-	-	-	-	-	-	-	-	-	-	-	French-Canadian	None	HDI/TDI/MDI	TBD	Bernstein	2006	-	-
(Bernstein et al, 2006)	IL13	Interleukin 13	SNP R110Q, Genotype Q		-	-	-	DA-	DA-	34	34	90	116	#=by chromosome	N	1.28889	0.744113	2.2325	1.14444	NR	-	-	-	-	-	-	-	-	-	-	-	-	French-Canadian	None	HDI/TDI/MDI	TBD	Bernstein	2006	-	-
(Bernstein et al, 2006)	CD14	Cluster of Differentiation 14	SNP C159T, Genotype CC	p = 0.60	-	-	-	DA-	DA-	17	15	45	60	#=by person	N	1.51111	0.682624	3.34512	1.23958	NR	-	-	-	-	-	-	-	-	-	-	-	-	French-Canadian	None	HDI/TDI/MDI	TBD	Bernstein	2006	-	-
(Bernstein et al, 2006)	CD14	Cluster of Differentiation 14	SNP C159T, Genotype CT		-	-	-	DA-	DA-	33	45	29	30	#=by person	N	0.758621	0.384357	1.49732	0.860743	NR	-	-	-	-	-	-	-	-	-	-	-	-	French-Canadian	None	HDI/TDI/MDI	TBD	Bernstein	2006	-	-
(Bernstein et al, 2006)	CD14	Cluster of Differentiation 14	SNP C159T, Genotype TT		-	-	-	DA-	DA-	12	15	50	60	#=by person	N	0.96	0.411627	2.23892	0.977778	NR	-	-	-	-	-	-	-	-	-	-	-	-	French-Canadian	None	HDI/TDI/MDI	TBD	Bernstein	2006	-	-
(Bernstein et al, 2006)	CD14	Cluster of Differentiation 14	SNP C159T, Genotype C	p = 0.55	-	-	-	DA-	DA-	67	75	57	75	#=by chromosome	N	1.17544	0.729797	1.89321	1.09266	NR	-	-	-	-	-	-	-	-	-	-	-	-	French-Canadian	None	HDI/TDI/MDI	TBD	Bernstein	2006	-	-
(Bernstein et al, 2006)	CD14	Cluster of Differentiation 14	SNP C159T, Genotype T		-	-	-	DA-	DA-	57	75	67	75	#=by chromosome	N	0.850746	0.528205	1.37024	0.915197	NR	-	-	-	-	-	-	-	-	-	-	-	-	French-Canadian	None	HDI/TDI/MDI	TBD	Bernstein	2006	-	-
(Kim et al, 2006)	HLA Class I, A	Human Leukocyte Antigen Class I, A	A02, A11, potentially others	-	NS	NS	-	AW, NC	AW	NR	NR	NR	NR	NR	NR	NR	NR	NR	NR	NR	NC	NR	NR	NR	NR	NR	NR	NR	NR	NR	NR	NR	Korean	None	TDI	TBD	Kim	2006	-	-
(Kim et al, 2006)	HLA Class I, B	Human Leukocyte Antigen Class I, B	B62, potentially others	-	NS	NS	-	AW, NC	AW	NR	NR	NR	NR	NR	NR	NR	NR	NR	NR	NR	NC	NR	NR	NR	NR	NR	NR	NR	NR	NR	NR	NR	Korean	None	TDI	TBD	Kim	2006	-	-
(Kim et al, 2006)	HLA Class I, C	Human Leukocyte Antigen Class I, C	C01, C10, potentially others	-	NS	NS	-	AW, NC	AW	NR	NR	NR	NR	NR	NR	NR	NR	NR	NR	NR	NC	NR	NR	NR	NR	NR	NR	NR	NR	NR	NR	NR	Korean	None	TDI	TBD	Kim	2006	-	-
(Kim et al, 2006)	HLA Class II, DRB1	Human Leukocyte Antigen Class II, DRB1	DRB1-01, DRB1-04, DRB1-09, DRB1-12, DRB1-15, potentially others	-	NS	NS	-	AW, NC	AW	NR	NR	NR	NR	NR	NR	NR	NR	NR	NR	NR	NC	NR	NR	NR	NR	NR	NR	NR	NR	NR	NR	NR	Korean	None	TDI	TBD	Kim	2006	-	-
(Kim et al, 2006)	HLA Class II, DQB1	Human Leukocyte Antigen Class II, DQB1	DQB1-05, DQB1-06, DQB1-08, DQB1-0301, DQB1-0303, potentially others	-	NS	NS	-	AW, NC	AW	NR	NR	NR	NR	NR	NR	NR	NR	NR	NR	NR	NC	NR	NR	NR	NR	NR	NR	NR	NR	NR	NR	NR	Korean	None	TDI	TBD	Kim	2006	-	-
(Kim et al, 2006)	HLA Class II, DPB1	Human Leukocyte Antigen Class II, DPB1	DPB1-02, DPB1-05, potentially others	-	NS	NS	-	AW, NC	AW	NR	NR	NR	NR	NR	NR	NR	NR	NR	NR	NR	NC	NR	NR	NR	NR	NR	NR	NR	NR	NR	NR	NR	Korean	None	TDI	TBD	Kim	2006	-	-
(Ye et al, 2006)	NK2R	Neurokinin 2 receptor	NK2R Loci 7853 G > A (Gly231Glu) genotype AA	-	p = 0.69	p = 0.81	-	AW, NC	AW	17	9	53	50	#=by person	N	1.78197	0.727675	4.36379	1.27068	NR	NC	17	25	53	68	#=by person	N	0.872453	0.461888	1.92306	0.924079	NR	Korean	Age, sex, smoking status	TDI	TBD	Ye	2006	-	p-values were calculated using the co-dominant, dominant, and recessive models
(Ye et al, 2006)	NK2R	Neurokinin 2 receptor	NK2R Loci Gly231Glu genotype GA	-	p = 0.37	p = 0.82	-	AW, NC	AW	35	31	35	28	#=by person	N	0.903226	0.451551	1.8067	0.954545	NR	NC	35	46	35	47	#=by person	N	1.02174	0.542831	1.87693	1.01235	NR	Korean	Age, sex, smoking status	TDI	TBD	Ye	2006	-	p-values were calculated using the co-dominant, dominant, and recessive models
(Ye et al, 2006)	NK2R	Neurokinin 2 receptor	NK2R Loci Gly231Glu genotype GG	-	p = 0.10	p = 0.99	-	AW, NC	AW	18	19	52	40	#=by person	N	0.728745	0.339042	1.56638	0.860707	NR	NC	18	22	52	71	#=by person	N	1.11713	0.511584	2.15212	1.06442	NR	Korean	Age, sex, smoking status	TDI	TBD	Ye	2006	-	p-values were calculated using the co-dominant, dominant, and recessive models
(Ye et al, 2006)	NK2R	Neurokinin 2 receptor	NK2R Loci 11 424 G > A (Arg375His) genotype GG	-	p = 0.87	p = 0.59	-	AW, NC	AW	47	40	23	19	#=by person	N	0.970652	0.463302	2.03359	0.986507	NR	NC	47	74	23	19	#=by person	N	0.524677	0.37186	1.53575	0.709307	NR	Korean	Age, sex, smoking status	TDI	TBD	Ye	2006	-	p-values were calculated using the co-dominant, dominant, and recessive models
(Ye et al, 2006)	NK2R	Neurokinin 2 receptor	NK2R Loci Arg375His genotype GA	-	p = 0.43	p = 0.42	-	AW, NC	AW	12	14	58	45	#=by person	N	0.665025	0.280348	1.57753	0.819629	NR	NC	12	11	58	82	#=by person	N	1.54232	0.498382	2.92337	1.25937	NR	Korean	Age, sex, smoking status	TDI	TBD	Ye	2006	-	p-values were calculated using the co-dominant, dominant, and recessive models
(Ye et al, 2006)	NK2R	Neurokinin 2 receptor	NK2R Loci Arg375His genotype AA	-	p = 0.12	p = 0.41	-	AW, NC	AW	3	4	67	55	#=by person	N	0.615672	0.132138	2.86861	0.780384	NR	NC	3	2	67	91	#=by person	N	2.03731	0.221402	8.38037	1.41493	NR	Korean	Age, sex, smoking status	TDI	TBD	Ye	2006	-	p-values were calculated using the co-dominant, dominant, and recessive models
(Ye et al, 2006)	NK2R	Neurokinin 2 receptor	NK2R ht1 [AG]; ht1/ht1	-	p = 0.09	p = 0.91	-	AW, NC	AW	15	9	47	49	#=by person	N	1.73759	0.693711	4.35226	1.2766	NR	NC	15	24	47	63	#=by person	N	0.837766	0.43847	1.95563	0.900164	NR	Korean	Age, sex, smoking status	TDI	TBD	Ye	2007	-	p-values were calculated using the co-dominant, dominant, and recessive models
(Ye et al, 2006)	NK2R	Neurokinin 2 receptor	NK2R ht1 [AG]; ht1/-	-	p = 0.22	p = 0.72	-	AW, NC	AW	33	30	29	28	#=by person	N	1.06207	0.518501	2.17548	1.02956	NR	NC	33	42	29	45	#=by person	N	1.21921	0.56757	2.0929	1.12276	NR	Korean	Age, sex, smoking status	TDI	TBD	Ye	2008	-	p-values were calculated using the co-dominant, dominant, and recessive models
(Ye et al, 2006)	NK2R	Neurokinin 2 receptor	NK2R ht1 [AG]; -/-	-	p = 0.09	p = 0.78	-	AW, NC	AW	14	19	48	39	#=by person	N	0.598684	0.26649	1.34498	0.768939	NR	NC	14	21	48	66	#=by person	N	0.916667	0.445071	2.08328	0.95	NR	Korean	Age, sex, smoking status	TDI	TBD	Ye	2009	-	p-values were calculated using the co-dominant, dominant, and recessive models
(Ye et al, 2006)	NK2R	Neurokinin 2 receptor	NK2R ht2 [GG]; ht2/ht2	-	p = 0.68	p = 0.50	-	AW, NC	AW	7	9	55	49	#=by person	N	0.692929	0.240036	2.00033	0.827273	NR	NC	7	14	55	73	#=by person	N	0.663636	0.31647	2.21308	0.775758	NR	Korean	Age, sex, smoking status	TDI	TBD	Ye	2010	-	p-values were calculated using the co-dominant, dominant, and recessive models
(Ye et al, 2006)	NK2R	Neurokinin 2 receptor	NK2R ht2 [GG]; ht2/-	-	p = 0.87	p = 0.65	-	AW, NC	AW	29	28	33	30	#=by person	N	0.941558	0.459668	1.92864	0.971292	NR	NC	29	41	33	46	#=by person	N	0.985957	0.517421	1.90907	0.991775	NR	Korean	Age, sex, smoking status	TDI	TBD	Ye	2011	-	p-values were calculated using the co-dominant, dominant, and recessive models
(Ye et al, 2006)	NK2R	Neurokinin 2 receptor	NK2R ht2 [GG]; -/-	-	p = 0.56	p = 0.50	-	AW, NC	AW	26	21	36	37	#=by person	N	1.27249	0.609749	2.65555	1.12175	NR	NC	26	32	36	55	#=by person	N	1.24132	0.563988	2.13932	1.13314	NR	Korean	Age, sex, smoking status	TDI	TBD	Ye	2012	-	p-values were calculated using the co-dominant, dominant, and recessive models
(Ye et al, 2006)	NK2R	Neurokinin 2 receptor	NK2R ht3 [GA]; ht3/ht3	-	p = 0.12	p = 0.19	-	AW, NC	AW	3	4	59	54	#=by person	N	0.686441	0.146893	3.20777	0.820823	NR	NC	3	2	59	85	#=by person	N	2.16102	0.226472	8.62314	1.46441	NR	Korean	Age, sex, smoking status	TDI	TBD	Ye	2013	-	p-values were calculated using the co-dominant, dominant, and recessive models
(Ye et al, 2006)	NK2R	Neurokinin 2 receptor	NK2R ht3 [GA]; ht3/-	-	p = 0.09	p = 0.21	-	AW, NC	AW	13	16	49	42	#=by person	N	0.696429	0.300678	1.61306	0.832512	NR	NC	13	11	49	76	#=by person	N	1.83302	0.539869	3.13543	1.3818	NR	Korean	Age, sex, smoking status	TDI	TBD	Ye	2014	-	p-values were calculated using the co-dominant, dominant, and recessive models
(Ye et al, 2006)	NK2R	Neurokinin 2 receptor	NK2R ht3 [GA]; -/-	-	p = 0.42	p = 0.41	-	AW, NC	AW	46	38	16	20	#=by person	N	1.51316	0.689934	3.31865	1.23214	NR	NC	46	74	16	13	#=by person	N	0.505068	0.327647	1.68627	0.694792	NR	Korean	Age, sex, smoking status	TDI	TBD	Ye	2015	-	p-values were calculated using the co-dominant, dominant, and recessive models
(Choi et al, 2009)	HLA Class I, A	Human Leukocyte Antigen Class I, A	A*0201	-	NS	NS	-	AW, NC	AW	27	12	57	35	#=by person	N	1.38158	0.62095	3.07394	1.11741	NR	NC	27	35	57	92	#=by person	N	1.24511	0.603031	2.00612	1.13837	NR	Korean	Age, sex, smoking	TDI	TBD	Choi	2009	-	Table 2
(Choi et al, 2009)	HLA Class I, A	Human Leukocyte Antigen Class I, A	A*0206	-	NS	NS	-	AW, NC	AW	18	6	66	41	#=by person	N	1.86364	0.683682	5.08005	1.21591	NR	NC	18	22	66	105	#=by person	N	1.30165	0.559693	2.24646	1.16591	NR	Korean	Age, sex, smoking	TDI	TBD	Choi	2009	-	Table 2
(Choi et al, 2009)	HLA Class I, A	Human Leukocyte Antigen Class I, A	A*1101	-	NS	NS	-	AW, NC	AW	22	8	62	39	#=by person	N	1.72984	0.701242	4.2672	1.19462	NR	NC	22	30	62	97	#=by person	N	1.14731	0.562078	2.00467	1.08499	NR	Korean	Age, sex, smoking	TDI	TBD	Choi	2009	-	Table 2
(Choi et al, 2009)	HLA Class I, A	Human Leukocyte Antigen Class I, A	A*2402	-	NS	NS	-	AW, NC	AW	29	22	55	25	#=by person	N	0.599174	0.289203	1.24137	0.827094	NR	NC	29	45	55	82	#=by person	N	0.960808	0.551148	1.75247	0.976167	NR	Korean	Age, sex, smoking	TDI	TBD	Choi	2009	-	Table 2
(Choi et al, 2009)	HLA Class I, A	Human Leukocyte Antigen Class I, A	A*2601	-	NS	NS	-	AW, NC	AW	6	4	78	43	#=by person	N	0.826923	0.221164	3.09184	0.930769	NR	NC	6	10	78	117	#=by person	N	0.9	0.333649	2.73505	0.9375	NR	Korean	Age, sex, smoking	TDI	TBD	Choi	2009	-	Table 2
(Choi et al, 2009)	HLA Class I, A	Human Leukocyte Antigen Class I, A	A*2602	-	NS	NS	-	AW, NC	AW	8	3	76	44	#=by person	N	1.54386	0.389221	6.12378	1.14833	NR	NC	8	7	76	120	#=by person	N	1.80451	0.450253	3.70864	1.37544	NR	Korean	Age, sex, smoking	TDI	TBD	Choi	2009	-	Table 2
(Choi et al, 2009)	HLA Class I, A	Human Leukocyte Antigen Class I, A	A*3001	-	NS	NS	-	AW, NC	AW	6	7	78	40	#=by person	N	0.43956	0.138467	1.39538	0.698225	NR	NC	6	8	78	119	#=by person	N	1.14423	0.354218	3.17362	1.08242	NR	Korean	Age, sex, smoking	TDI	TBD	Choi	2009	-	Table 2
(Choi et al, 2009)	HLA Class I, A	Human Leukocyte Antigen Class I, A	A*3101	-	NS	NS	-	AW, NC	AW	7	3	77	44	#=by person	N	1.33333	0.32803	5.41955	1.1	NR	NC	7	11	77	116	#=by person	N	0.958678	0.364655	2.64362	0.974747	NR	Korean	Age, sex, smoking	TDI	TBD	Choi	2009	-	Table 2
(Choi et al, 2009)	HLA Class I, A	Human Leukocyte Antigen Class I, A	A*3303	-	NS	NS	-	AW, NC	AW	18	12	66	35	#=by person	N	0.795455	0.344242	1.83809	0.918182	NR	NC	18	38	66	89	#=by person	N	0.638756	0.431901	1.56867	0.75487	NR	Korean	Age, sex, smoking	TDI	TBD	Choi	2009	-	Table 2
(Choi et al, 2009)	HLA Class I, Cw	Human Leukocyte Antigen Class I, Cw	Cw*0102	-	NS	NS	-	AW, NC	AW	23	12	61	35	#=by person	N	1.09973	0.488079	2.47788	1.03419	NR	NC	23	46	61	81	#=by person	N	0.663934	0.45902	1.5264	0.775956	NR	Korean	Age, sex, smoking	TDI	TBD	Choi	2009	-	Table 2
(Choi et al, 2009)	HLA Class I, Cw	Human Leukocyte Antigen Class I, Cw	Cw*0302	-	NS	NS	-	AW, NC	AW	7	6	77	41	#=by person	N	0.621212	0.195834	1.97057	0.825175	NR	NC	7	17	77	110	#=by person	N	0.588235	0.314243	2.0071	0.708333	NR	Korean	Age, sex, smoking	TDI	TBD	Choi	2009	-	Table 2
(Choi et al, 2009)	HLA Class I, Cw	Human Leukocyte Antigen Class I, Cw	Cw*0304	-	NS	NS	-	AW, NC	AW	17	6	67	41	#=by person	N	1.73383	0.632378	4.75376	1.19143	NR	NC	17	23	67	104	#=by person	N	1.14731	0.528151	2.13343	1.0847	NR	Korean	Age, sex, smoking	TDI	TBD	Choi	2009	-	Table 2
(Choi et al, 2009)	HLA Class I, Cw	Human Leukocyte Antigen Class I, Cw	Cw*0401	-	NS	NS	-	AW, NC	AW	11	6	73	41	#=by person	N	1.02968	0.354693	2.98918	1.01048	NR	NC	11	19	73	108	#=by person	N	0.856525	0.420201	2.08028	0.909132	NR	Korean	Age, sex, smoking	TDI	TBD	Choi	2009	-	Table 2
(Choi et al, 2009)	HLA Class I, Cw	Human Leukocyte Antigen Class I, Cw	Cw*0801	-	NS	NS	-	AW, NC	AW	15	9	69	38	#=by person	N	0.917874	0.367123	2.29485	0.969203	NR	NC	15	19	69	108	#=by person	N	1.2357	0.52236	2.30072	1.13171	NR	Korean	Age, sex, smoking	TDI	TBD	Choi	2009	-	Table 2
(Choi et al, 2009)	HLA Class I, Cw	Human Leukocyte Antigen Class I, Cw	Cw*0702	-	NS	NS	-	AW, NC	AW	15	8	69	39	#=by person	N	1.05978	0.41247	2.72296	1.02079	NR	NC	15	20	69	107	#=by person	N	1.16304	0.512174	2.22617	1.09317	NR	Korean	Age, sex, smoking	TDI	TBD	Choi	2009	-	Table 2
(Choi et al, 2009)	HLA Class I, Cw	Human Leukocyte Antigen Class I, Cw	Cw*1402	-	NS	NS	-	AW, NC	AW	11	5	73	42	#=by person	N	1.26575	0.411658	3.8919	1.08305	NR	NC	11	25	73	102	#=by person	N	0.614795	0.374765	1.74878	0.732496	NR	Korean	Age, sex, smoking	TDI	TBD	Choi	2009	-	Table 2
(Choi et al, 2009)	HLA Class I, B	Human Leukocyte Antigen Class I, B	B*1302	-	NS	NS	-	AW, NC	AW	6	6	78	41	#=by person	N	0.525641	0.159417	1.73319	0.762821	NR	NC	6	12	78	115	#=by person	N	0.737179	0.315459	2.43239	0.824786	NR	Korean	Age, sex, smoking	TDI	TBD	Choi	2009	-	Table 2
(Choi et al, 2009)	HLA Class I, B	Human Leukocyte Antigen Class I, B	B*1501	-	NS	NS	-	AW, NC	AW	21	12	63	35	#=by person	N	0.972222	0.427831	2.20932	0.989899	NR	NC	21	22	63	105	#=by person	N	1.59091	0.623144	2.40192	1.30233	NR	Korean	Age, sex, smoking	TDI	TBD	Choi	2009	-	Table 2
(Choi et al, 2009)	HLA Class I, B	Human Leukocyte Antigen Class I, B	B*3501	-	NS	NS	-	AW, NC	AW	13	11	71	36	#=by person	N	0.599232	0.244232	1.47024	0.816315	NR	NC	13	19	71	108	#=by person	N	1.04077	0.472816	2.18969	1.02421	NR	Korean	Age, sex, smoking	TDI	TBD	Choi	2009	-	Table 2
(Choi et al, 2009)	HLA Class I, B	Human Leukocyte Antigen Class I, B	B*4403	-	NS	NS	-	AW, NC	AW	11	8	73	39	#=by person	N	0.734589	0.272892	1.97741	0.888248	NR	NC	11	22	73	105	#=by person	N	0.719178	0.396076	1.89614	0.812785	NR	Korean	Age, sex, smoking	TDI	TBD	Choi	2009	-	Table 2
(Choi et al, 2009)	HLA Class I, B	Human Leukocyte Antigen Class I, B	B*4601	-	NS	NS	-	AW, NC	AW	4	3	80	44	#=by person	N	0.733333	0.156975	3.42588	0.885714	NR	NC	4	14	80	113	#=by person	N	0.403571	0.214037	2.12431	0.536111	NR	Korean	Age, sex, smoking	TDI	TBD	Choi	2009	-	Table 2
(Choi et al, 2009)	HLA Class I, B	Human Leukocyte Antigen Class I, B	B*4801	-	NS	NS	-	AW, NC	AW	6	4	78	43	#=by person	N	0.826923	0.221164	3.09184	0.930769	NR	NC	6	9	78	118	#=by person	N	1.00855	0.343633	2.93167	1.00513	NR	Korean	Age, sex, smoking	TDI	TBD	Choi	2009	-	Table 2
(Choi et al, 2009)	HLA Class I, B	Human Leukocyte Antigen Class I, B	B*5101	-	NS	NS	-	AW, NC	AW	12	8	72	39	#=by person	N	0.8125	0.306223	2.1558	0.925	NR	NC	12	29	72	98	#=by person	N	0.563218	0.372443	1.63073	0.691057	NR	Korean	Age, sex, smoking	TDI	TBD	Choi	2009	-	Table 2
(Choi et al, 2009)	HLA Class I, B	Human Leukocyte Antigen Class I, B	B*5401	-	NS	NS	-	AW, NC	AW	10	3	74	44	#=by person	N	1.98198	0.517367	7.59277	1.22661	NR	NC	10	13	74	114	#=by person	N	1.18503	0.448847	2.58192	1.10458	NR	Korean	Age, sex, smoking	TDI	TBD	Choi	2009	-	Table 2
(Choi et al, 2009)	HLA Class I, B	Human Leukocyte Antigen Class I, B	B*5801	-	NS	NS	-	AW, NC	AW	6	5	78	42	#=by person	N	0.646154	0.186108	2.2434	0.839161	NR	NC	6	15	78	112	#=by person	N	0.574359	0.29208	2.11508	0.695971	NR	Korean	Age, sex, smoking	TDI	TBD	Choi	2009	-	Table 2
(Choi et al, 2009)	HLA Class I, A	Human Leukocyte Antigen Class I, A	A*0101	-	NS	NS	-	AW, NC	AW	NR	NR	NR	NR	NR	NR	NR	NR	NR	NR	NR	NR	NR	NR	NR	NR	NR	NR	NR	NR	NR	NR	NR	Korean	Age, sex, smoking	TDI	TBD	Choi	2009	-	Table 2 Caption
(Choi et al, 2009)	HLA Class I, A	Human Leukocyte Antigen Class I, A	A*0203	-	NS	NS	-	AW, NC	AW	NR	NR	NR	NR	NR	NR	NR	NR	NR	NR	NR	NR	NR	NR	NR	NR	NR	NR	NR	NR	NR	NR	NR	Korean	Age, sex, smoking	TDI	TBD	Choi	2009	-	Table 2 Caption
(Choi et al, 2009)	HLA Class I, A	Human Leukocyte Antigen Class I, A	A*0205	-	NS	NS	-	AW, NC	AW	NR	NR	NR	NR	NR	NR	NR	NR	NR	NR	NR	NR	NR	NR	NR	NR	NR	NR	NR	NR	NR	NR	NR	Korean	Age, sex, smoking	TDI	TBD	Choi	2009	-	Table 2 Caption
(Choi et al, 2009)	HLA Class I, A	Human Leukocyte Antigen Class I, A	A*0207	-	NS	NS	-	AW, NC	AW	NR	NR	NR	NR	NR	NR	NR	NR	NR	NR	NR	NR	NR	NR	NR	NR	NR	NR	NR	NR	NR	NR	NR	Korean	Age, sex, smoking	TDI	TBD	Choi	2009	-	Table 2 Caption
(Choi et al, 2009)	HLA Class I, A	Human Leukocyte Antigen Class I, A	A*0210	-	NS	NS	-	AW, NC	AW	NR	NR	NR	NR	NR	NR	NR	NR	NR	NR	NR	NR	NR	NR	NR	NR	NR	NR	NR	NR	NR	NR	NR	Korean	Age, sex, smoking	TDI	TBD	Choi	2009	-	Table 2 Caption
(Choi et al, 2009)	HLA Class I, A	Human Leukocyte Antigen Class I, A	A*0215	-	NS	NS	-	AW, NC	AW	NR	NR	NR	NR	NR	NR	NR	NR	NR	NR	NR	NR	NR	NR	NR	NR	NR	NR	NR	NR	NR	NR	NR	Korean	Age, sex, smoking	TDI	TBD	Choi	2009	-	Table 2 Caption
(Choi et al, 2009)	HLA Class I, A	Human Leukocyte Antigen Class I, A	A*0301	-	NS	NS	-	AW, NC	AW	NR	NR	NR	NR	NR	NR	NR	NR	NR	NR	NR	NR	NR	NR	NR	NR	NR	NR	NR	NR	NR	NR	NR	Korean	Age, sex, smoking	TDI	TBD	Choi	2009	-	Table 2 Caption
(Choi et al, 2009)	HLA Class I, A	Human Leukocyte Antigen Class I, A	A*0302	-	NS	NS	-	AW, NC	AW	NR	NR	NR	NR	NR	NR	NR	NR	NR	NR	NR	NR	NR	NR	NR	NR	NR	NR	NR	NR	NR	NR	NR	Korean	Age, sex, smoking	TDI	TBD	Choi	2009	-	Table 2 Caption
(Choi et al, 2009)	HLA Class I, A	Human Leukocyte Antigen Class I, A	A*1102	-	NS	NS	-	AW, NC	AW	NR	NR	NR	NR	NR	NR	NR	NR	NR	NR	NR	NR	NR	NR	NR	NR	NR	NR	NR	NR	NR	NR	NR	Korean	Age, sex, smoking	TDI	TBD	Choi	2009	-	Table 2 Caption
(Choi et al, 2009)	HLA Class I, A	Human Leukocyte Antigen Class I, A	A*2407	-	NS	NS	-	AW, NC	AW	NR	NR	NR	NR	NR	NR	NR	NR	NR	NR	NR	NR	NR	NR	NR	NR	NR	NR	NR	NR	NR	NR	NR	Korean	Age, sex, smoking	TDI	TBD	Choi	2009	-	Table 2 Caption
(Choi et al, 2009)	HLA Class I, A	Human Leukocyte Antigen Class I, A	A*2408	-	NS	NS	-	AW, NC	AW	NR	NR	NR	NR	NR	NR	NR	NR	NR	NR	NR	NR	NR	NR	NR	NR	NR	NR	NR	NR	NR	NR	NR	Korean	Age, sex, smoking	TDI	TBD	Choi	2009	-	Table 2 Caption
(Choi et al, 2009)	HLA Class I, A	Human Leukocyte Antigen Class I, A	A*2420	-	NS	NS	-	AW, NC	AW	NR	NR	NR	NR	NR	NR	NR	NR	NR	NR	NR	NR	NR	NR	NR	NR	NR	NR	NR	NR	NR	NR	NR	Korean	Age, sex, smoking	TDI	TBD	Choi	2009	-	Table 2 Caption
(Choi et al, 2009)	HLA Class I, A	Human Leukocyte Antigen Class I, A	A*2603	-	NS	NS	-	AW, NC	AW	NR	NR	NR	NR	NR	NR	NR	NR	NR	NR	NR	NR	NR	NR	NR	NR	NR	NR	NR	NR	NR	NR	NR	Korean	Age, sex, smoking	TDI	TBD	Choi	2009	-	Table 2 Caption
(Choi et al, 2009)	HLA Class I, A	Human Leukocyte Antigen Class I, A	A*2610	-	NS	NS	-	AW, NC	AW	NR	NR	NR	NR	NR	NR	NR	NR	NR	NR	NR	NR	NR	NR	NR	NR	NR	NR	NR	NR	NR	NR	NR	Korean	Age, sex, smoking	TDI	TBD	Choi	2009	-	Table 2 Caption
(Choi et al, 2009)	HLA Class I, A	Human Leukocyte Antigen Class I, A	A*2901	-	NS	NS	-	AW, NC	AW	NR	NR	NR	NR	NR	NR	NR	NR	NR	NR	NR	NR	NR	NR	NR	NR	NR	NR	NR	NR	NR	NR	NR	Korean	Age, sex, smoking	TDI	TBD	Choi	2009	-	Table 2 Caption
(Choi et al, 2009)	HLA Class I, A	Human Leukocyte Antigen Class I, A	A*3004	-	NS	NS	-	AW, NC	AW	NR	NR	NR	NR	NR	NR	NR	NR	NR	NR	NR	NR	NR	NR	NR	NR	NR	NR	NR	NR	NR	NR	NR	Korean	Age, sex, smoking	TDI	TBD	Choi	2009	-	Table 2 Caption
(Choi et al, 2009)	HLA Class I, A	Human Leukocyte Antigen Class I, A	A*3401	-	NS	NS	-	AW, NC	AW	NR	NR	NR	NR	NR	NR	NR	NR	NR	NR	NR	NR	NR	NR	NR	NR	NR	NR	NR	NR	NR	NR	NR	Korean	Age, sex, smoking	TDI	TBD	Choi	2009	-	Table 2 Caption
(Choi et al, 2009)	HLA Class I, Cw	Human Leukocyte Antigen Class I, Cw	Cw*0103	-	NS	NS	-	AW, NC	AW	NR	NR	NR	NR	NR	NR	NR	NR	NR	NR	NR	NR	NR	NR	NR	NR	NR	NR	NR	NR	NR	NR	NR	Korean	Age, sex, smoking	TDI	TBD	Choi	2009	-	Table 2 Caption
(Choi et al, 2009)	HLA Class I, Cw	Human Leukocyte Antigen Class I, Cw	Cw*0202	-	NS	NS	-	AW, NC	AW	NR	NR	NR	NR	NR	NR	NR	NR	NR	NR	NR	NR	NR	NR	NR	NR	NR	NR	NR	NR	NR	NR	NR	Korean	Age, sex, smoking	TDI	TBD	Choi	2009	-	Table 2 Caption
(Choi et al, 2009)	HLA Class I, Cw	Human Leukocyte Antigen Class I, Cw	Cw*0403	-	NS	NS	-	AW, NC	AW	NR	NR	NR	NR	NR	NR	NR	NR	NR	NR	NR	NR	NR	NR	NR	NR	NR	NR	NR	NR	NR	NR	NR	Korean	Age, sex, smoking	TDI	TBD	Choi	2009	-	Table 2 Caption
(Choi et al, 2009)	HLA Class I, Cw	Human Leukocyte Antigen Class I, Cw	Cw*0501	-	NS	NS	-	AW, NC	AW	NR	NR	NR	NR	NR	NR	NR	NR	NR	NR	NR	NR	NR	NR	NR	NR	NR	NR	NR	NR	NR	NR	NR	Korean	Age, sex, smoking	TDI	TBD	Choi	2009	-	Table 2 Caption
(Choi et al, 2009)	HLA Class I, Cw	Human Leukocyte Antigen Class I, Cw	Cw*0701/06	-	NS	NS	-	AW, NC	AW	NR	NR	NR	NR	NR	NR	NR	NR	NR	NR	NR	NR	NR	NR	NR	NR	NR	NR	NR	NR	NR	NR	NR	Korean	Age, sex, smoking	TDI	TBD	Choi	2009	-	Table 2 Caption
(Choi et al, 2009)	HLA Class I, Cw	Human Leukocyte Antigen Class I, Cw	Cw*0704	-	NS	NS	-	AW, NC	AW	NR	NR	NR	NR	NR	NR	NR	NR	NR	NR	NR	NR	NR	NR	NR	NR	NR	NR	NR	NR	NR	NR	NR	Korean	Age, sex, smoking	TDI	TBD	Choi	2009	-	Table 2 Caption
(Choi et al, 2009)	HLA Class I, Cw	Human Leukocyte Antigen Class I, Cw	Cw*0802	-	NS	NS	-	AW, NC	AW	NR	NR	NR	NR	NR	NR	NR	NR	NR	NR	NR	NR	NR	NR	NR	NR	NR	NR	NR	NR	NR	NR	NR	Korean	Age, sex, smoking	TDI	TBD	Choi	2009	-	Table 2 Caption
(Choi et al, 2009)	HLA Class I, Cw	Human Leukocyte Antigen Class I, Cw	Cw*0803	-	NS	NS	-	AW, NC	AW	NR	NR	NR	NR	NR	NR	NR	NR	NR	NR	NR	NR	NR	NR	NR	NR	NR	NR	NR	NR	NR	NR	NR	Korean	Age, sex, smoking	TDI	TBD	Choi	2009	-	Table 2 Caption
(Choi et al, 2009)	HLA Class I, Cw	Human Leukocyte Antigen Class I, Cw	Cw*1202	-	NS	NS	-	AW, NC	AW	NR	NR	NR	NR	NR	NR	NR	NR	NR	NR	NR	NR	NR	NR	NR	NR	NR	NR	NR	NR	NR	NR	NR	Korean	Age, sex, smoking	TDI	TBD	Choi	2009	-	Table 2 Caption
(Choi et al, 2009)	HLA Class I, Cw	Human Leukocyte Antigen Class I, Cw	Cw*1203	-	NS	NS	-	AW, NC	AW	NR	NR	NR	NR	NR	NR	NR	NR	NR	NR	NR	NR	NR	NR	NR	NR	NR	NR	NR	NR	NR	NR	NR	Korean	Age, sex, smoking	TDI	TBD	Choi	2009	-	Table 2 Caption
(Choi et al, 2009)	HLA Class I, Cw	Human Leukocyte Antigen Class I, Cw	Cw*1403	-	NS	NS	-	AW, NC	AW	NR	NR	NR	NR	NR	NR	NR	NR	NR	NR	NR	NR	NR	NR	NR	NR	NR	NR	NR	NR	NR	NR	NR	Korean	Age, sex, smoking	TDI	TBD	Choi	2009	-	Table 2 Caption
(Choi et al, 2009)	HLA Class I, Cw	Human Leukocyte Antigen Class I, Cw	Cw*1502	-	NS	NS	-	AW, NC	AW	NR	NR	NR	NR	NR	NR	NR	NR	NR	NR	NR	NR	NR	NR	NR	NR	NR	NR	NR	NR	NR	NR	NR	Korean	Age, sex, smoking	TDI	TBD	Choi	2009	-	Table 2 Caption
(Choi et al, 2009)	HLA Class I, Cw	Human Leukocyte Antigen Class I, Cw	Cw*1505	-	NS	NS	-	AW, NC	AW	NR	NR	NR	NR	NR	NR	NR	NR	NR	NR	NR	NR	NR	NR	NR	NR	NR	NR	NR	NR	NR	NR	NR	Korean	Age, sex, smoking	TDI	TBD	Choi	2009	-	Table 2 Caption
(Choi et al, 2009)	HLA Class I, B	Human Leukocyte Antigen Class I, B	B*0702	-	NS	NS	-	AW, NC	AW	NR	NR	NR	NR	NR	NR	NR	NR	NR	NR	NR	NR	NR	NR	NR	NR	NR	NR	NR	NR	NR	NR	NR	Korean	Age, sex, smoking	TDI	TBD	Choi	2009	-	Table 2 Caption
(Choi et al, 2009)	HLA Class I, B	Human Leukocyte Antigen Class I, B	B*0705	-	NS	NS	-	AW, NC	AW	NR	NR	NR	NR	NR	NR	NR	NR	NR	NR	NR	NR	NR	NR	NR	NR	NR	NR	NR	NR	NR	NR	NR	Korean	Age, sex, smoking	TDI	TBD	Choi	2009	-	Table 2 Caption
(Choi et al, 2009)	HLA Class I, B	Human Leukocyte Antigen Class I, B	B*0705/06	-	NS	NS	-	AW, NC	AW	NR	NR	NR	NR	NR	NR	NR	NR	NR	NR	NR	NR	NR	NR	NR	NR	NR	NR	NR	NR	NR	NR	NR	Korean	Age, sex, smoking	TDI	TBD	Choi	2009	-	Table 2 Caption
(Choi et al, 2009)	HLA Class I, B	Human Leukocyte Antigen Class I, B	B*0801	-	NS	NS	-	AW, NC	AW	NR	NR	NR	NR	NR	NR	NR	NR	NR	NR	NR	NR	NR	NR	NR	NR	NR	NR	NR	NR	NR	NR	NR	Korean	Age, sex, smoking	TDI	TBD	Choi	2009	-	Table 2 Caption
(Choi et al, 2009)	HLA Class I, B	Human Leukocyte Antigen Class I, B	B*0802	-	NS	NS	-	AW, NC	AW	NR	NR	NR	NR	NR	NR	NR	NR	NR	NR	NR	NR	NR	NR	NR	NR	NR	NR	NR	NR	NR	NR	NR	Korean	Age, sex, smoking	TDI	TBD	Choi	2009	-	Table 2 Caption
(Choi et al, 2009)	HLA Class I, B	Human Leukocyte Antigen Class I, B	B*1301	-	NS	NS	-	AW, NC	AW	NR	NR	NR	NR	NR	NR	NR	NR	NR	NR	NR	NR	NR	NR	NR	NR	NR	NR	NR	NR	NR	NR	NR	Korean	Age, sex, smoking	TDI	TBD	Choi	2009	-	Table 2 Caption
(Choi et al, 2009)	HLA Class I, B	Human Leukocyte Antigen Class I, B	B*1401	-	NS	NS	-	AW, NC	AW	NR	NR	NR	NR	NR	NR	NR	NR	NR	NR	NR	NR	NR	NR	NR	NR	NR	NR	NR	NR	NR	NR	NR	Korean	Age, sex, smoking	TDI	TBD	Choi	2009	-	Table 2 Caption
(Choi et al, 2009)	HLA Class I, B	Human Leukocyte Antigen Class I, B	B*1502	-	NS	NS	-	AW, NC	AW	NR	NR	NR	NR	NR	NR	NR	NR	NR	NR	NR	NR	NR	NR	NR	NR	NR	NR	NR	NR	NR	NR	NR	Korean	Age, sex, smoking	TDI	TBD	Choi	2009	-	Table 2 Caption
(Choi et al, 2009)	HLA Class I, B	Human Leukocyte Antigen Class I, B	B*1507	-	NS	NS	-	AW, NC	AW	NR	NR	NR	NR	NR	NR	NR	NR	NR	NR	NR	NR	NR	NR	NR	NR	NR	NR	NR	NR	NR	NR	NR	Korean	Age, sex, smoking	TDI	TBD	Choi	2009	-	Table 2 Caption
(Choi et al, 2009)	HLA Class I, B	Human Leukocyte Antigen Class I, B	B*1511	-	NS	NS	-	AW, NC	AW	NR	NR	NR	NR	NR	NR	NR	NR	NR	NR	NR	NR	NR	NR	NR	NR	NR	NR	NR	NR	NR	NR	NR	Korean	Age, sex, smoking	TDI	TBD	Choi	2009	-	Table 2 Caption
(Choi et al, 2009)	HLA Class I, B	Human Leukocyte Antigen Class I, B	B*1518	-	NS	NS	-	AW, NC	AW	NR	NR	NR	NR	NR	NR	NR	NR	NR	NR	NR	NR	NR	NR	NR	NR	NR	NR	NR	NR	NR	NR	NR	Korean	Age, sex, smoking	TDI	TBD	Choi	2009	-	Table 2 Caption
(Choi et al, 2009)	HLA Class I, B	Human Leukocyte Antigen Class I, B	B*1521	-	NS	NS	-	AW, NC	AW	NR	NR	NR	NR	NR	NR	NR	NR	NR	NR	NR	NR	NR	NR	NR	NR	NR	NR	NR	NR	NR	NR	NR	Korean	Age, sex, smoking	TDI	TBD	Choi	2009	-	Table 2 Caption
(Choi et al, 2009)	HLA Class I, B	Human Leukocyte Antigen Class I, B	B*1527	-	NS	NS	-	AW, NC	AW	NR	NR	NR	NR	NR	NR	NR	NR	NR	NR	NR	NR	NR	NR	NR	NR	NR	NR	NR	NR	NR	NR	NR	Korean	Age, sex, smoking	TDI	TBD	Choi	2009	-	Table 2 Caption
(Choi et al, 2009)	HLA Class I, B	Human Leukocyte Antigen Class I, B	B*1538	-	NS	NS	-	AW, NC	AW	NR	NR	NR	NR	NR	NR	NR	NR	NR	NR	NR	NR	NR	NR	NR	NR	NR	NR	NR	NR	NR	NR	NR	Korean	Age, sex, smoking	TDI	TBD	Choi	2009	-	Table 2 Caption
(Choi et al, 2009)	HLA Class I, B	Human Leukocyte Antigen Class I, B	B*1801	-	NS	NS	-	AW, NC	AW	NR	NR	NR	NR	NR	NR	NR	NR	NR	NR	NR	NR	NR	NR	NR	NR	NR	NR	NR	NR	NR	NR	NR	Korean	Age, sex, smoking	TDI	TBD	Choi	2009	-	Table 2 Caption
(Choi et al, 2009)	HLA Class I, B	Human Leukocyte Antigen Class I, B	B*2705	-	NS	NS	-	AW, NC	AW	NR	NR	NR	NR	NR	NR	NR	NR	NR	NR	NR	NR	NR	NR	NR	NR	NR	NR	NR	NR	NR	NR	NR	Korean	Age, sex, smoking	TDI	TBD	Choi	2009	-	Table 2 Caption
(Choi et al, 2009)	HLA Class I, B	Human Leukocyte Antigen Class I, B	B*2706	-	NS	NS	-	AW, NC	AW	NR	NR	NR	NR	NR	NR	NR	NR	NR	NR	NR	NR	NR	NR	NR	NR	NR	NR	NR	NR	NR	NR	NR	Korean	Age, sex, smoking	TDI	TBD	Choi	2009	-	Table 2 Caption
(Choi et al, 2009)	HLA Class I, B	Human Leukocyte Antigen Class I, B	B*3511	-	NS	NS	-	AW, NC	AW	NR	NR	NR	NR	NR	NR	NR	NR	NR	NR	NR	NR	NR	NR	NR	NR	NR	NR	NR	NR	NR	NR	NR	Korean	Age, sex, smoking	TDI	TBD	Choi	2009	-	Table 2 Caption
(Choi et al, 2009)	HLA Class I, B	Human Leukocyte Antigen Class I, B	B*3531	-	NS	NS	-	AW, NC	AW	NR	NR	NR	NR	NR	NR	NR	NR	NR	NR	NR	NR	NR	NR	NR	NR	NR	NR	NR	NR	NR	NR	NR	Korean	Age, sex, smoking	TDI	TBD	Choi	2009	-	Table 2 Caption
(Choi et al, 2009)	HLA Class I, B	Human Leukocyte Antigen Class I, B	B*3701	-	NS	NS	-	AW, NC	AW	NR	NR	NR	NR	NR	NR	NR	NR	NR	NR	NR	NR	NR	NR	NR	NR	NR	NR	NR	NR	NR	NR	NR	Korean	Age, sex, smoking	TDI	TBD	Choi	2009	-	Table 2 Caption
(Choi et al, 2009)	HLA Class I, B	Human Leukocyte Antigen Class I, B	B*3802	-	NS	NS	-	AW, NC	AW	NR	NR	NR	NR	NR	NR	NR	NR	NR	NR	NR	NR	NR	NR	NR	NR	NR	NR	NR	NR	NR	NR	NR	Korean	Age, sex, smoking	TDI	TBD	Choi	2009	-	Table 2 Caption
(Choi et al, 2009)	HLA Class I, B	Human Leukocyte Antigen Class I, B	B*3901	-	NS	NS	-	AW, NC	AW	NR	NR	NR	NR	NR	NR	NR	NR	NR	NR	NR	NR	NR	NR	NR	NR	NR	NR	NR	NR	NR	NR	NR	Korean	Age, sex, smoking	TDI	TBD	Choi	2009	-	Table 2 Caption
(Choi et al, 2009)	HLA Class I, B	Human Leukocyte Antigen Class I, B	B*4001	-	NS	NS	-	AW, NC	AW	NR	NR	NR	NR	NR	NR	NR	NR	NR	NR	NR	NR	NR	NR	NR	NR	NR	NR	NR	NR	NR	NR	NR	Korean	Age, sex, smoking	TDI	TBD	Choi	2009	-	Table 2 Caption
(Choi et al, 2009)	HLA Class I, B	Human Leukocyte Antigen Class I, B	B*4002	-	NS	NS	-	AW, NC	AW	NR	NR	NR	NR	NR	NR	NR	NR	NR	NR	NR	NR	NR	NR	NR	NR	NR	NR	NR	NR	NR	NR	NR	Korean	Age, sex, smoking	TDI	TBD	Choi	2009	-	Table 2 Caption
(Choi et al, 2009)	HLA Class I, B	Human Leukocyte Antigen Class I, B	B*4003	-	NS	NS	-	AW, NC	AW	NR	NR	NR	NR	NR	NR	NR	NR	NR	NR	NR	NR	NR	NR	NR	NR	NR	NR	NR	NR	NR	NR	NR	Korean	Age, sex, smoking	TDI	TBD	Choi	2009	-	Table 2 Caption
(Choi et al, 2009)	HLA Class I, B	Human Leukocyte Antigen Class I, B	B*4006	-	NS	NS	-	AW, NC	AW	NR	NR	NR	NR	NR	NR	NR	NR	NR	NR	NR	NR	NR	NR	NR	NR	NR	NR	NR	NR	NR	NR	NR	Korean	Age, sex, smoking	TDI	TBD	Choi	2009	-	Table 2 Caption
(Choi et al, 2009)	HLA Class I, B	Human Leukocyte Antigen Class I, B	B*4402	-	NS	NS	-	AW, NC	AW	NR	NR	NR	NR	NR	NR	NR	NR	NR	NR	NR	NR	NR	NR	NR	NR	NR	NR	NR	NR	NR	NR	NR	Korean	Age, sex, smoking	TDI	TBD	Choi	2009	-	Table 2 Caption
(Choi et al, 2009)	HLA Class I, B	Human Leukocyte Antigen Class I, B	B*4406	-	NS	NS	-	AW, NC	AW	NR	NR	NR	NR	NR	NR	NR	NR	NR	NR	NR	NR	NR	NR	NR	NR	NR	NR	NR	NR	NR	NR	NR	Korean	Age, sex, smoking	TDI	TBD	Choi	2009	-	Table 2 Caption
(Choi et al, 2009)	HLA Class I, B	Human Leukocyte Antigen Class I, B	B*4701	-	NS	NS	-	AW, NC	AW	NR	NR	NR	NR	NR	NR	NR	NR	NR	NR	NR	NR	NR	NR	NR	NR	NR	NR	NR	NR	NR	NR	NR	Korean	Age, sex, smoking	TDI	TBD	Choi	2009	-	Table 2 Caption
(Choi et al, 2009)	HLA Class I, B	Human Leukocyte Antigen Class I, B	B*5001	-	NS	NS	-	AW, NC	AW	NR	NR	NR	NR	NR	NR	NR	NR	NR	NR	NR	NR	NR	NR	NR	NR	NR	NR	NR	NR	NR	NR	NR	Korean	Age, sex, smoking	TDI	TBD	Choi	2009	-	Table 2 Caption
(Choi et al, 2009)	HLA Class I, B	Human Leukocyte Antigen Class I, B	B*5102	-	NS	NS	-	AW, NC	AW	NR	NR	NR	NR	NR	NR	NR	NR	NR	NR	NR	NR	NR	NR	NR	NR	NR	NR	NR	NR	NR	NR	NR	Korean	Age, sex, smoking	TDI	TBD	Choi	2009	-	Table 2 Caption
(Choi et al, 2009)	HLA Class I, B	Human Leukocyte Antigen Class I, B	B*5201	-	NS	NS	-	AW, NC	AW	NR	NR	NR	NR	NR	NR	NR	NR	NR	NR	NR	NR	NR	NR	NR	NR	NR	NR	NR	NR	NR	NR	NR	Korean	Age, sex, smoking	TDI	TBD	Choi	2009	-	Table 2 Caption
(Choi et al, 2009)	HLA Class I, B	Human Leukocyte Antigen Class I, B	B*5501	-	NS	NS	-	AW, NC	AW	NR	NR	NR	NR	NR	NR	NR	NR	NR	NR	NR	NR	NR	NR	NR	NR	NR	NR	NR	NR	NR	NR	NR	Korean	Age, sex, smoking	TDI	TBD	Choi	2009	-	Table 2 Caption
(Choi et al, 2009)	HLA Class I, B	Human Leukocyte Antigen Class I, B	B*5502	-	NS	NS	-	AW, NC	AW	NR	NR	NR	NR	NR	NR	NR	NR	NR	NR	NR	NR	NR	NR	NR	NR	NR	NR	NR	NR	NR	NR	NR	Korean	Age, sex, smoking	TDI	TBD	Choi	2009	-	Table 2 Caption
(Choi et al, 2009)	HLA Class I, B	Human Leukocyte Antigen Class I, B	B*5504	-	NS	NS	-	AW, NC	AW	NR	NR	NR	NR	NR	NR	NR	NR	NR	NR	NR	NR	NR	NR	NR	NR	NR	NR	NR	NR	NR	NR	NR	Korean	Age, sex, smoking	TDI	TBD	Choi	2009	-	Table 2 Caption
(Choi et al, 2009)	HLA Class I, B	Human Leukocyte Antigen Class I, B	B*5513	-	NS	NS	-	AW, NC	AW	NR	NR	NR	NR	NR	NR	NR	NR	NR	NR	NR	NR	NR	NR	NR	NR	NR	NR	NR	NR	NR	NR	NR	Korean	Age, sex, smoking	TDI	TBD	Choi	2009	-	Table 2 Caption
(Choi et al, 2009)	HLA Class I, B	Human Leukocyte Antigen Class I, B	B*5601	-	NS	NS	-	AW, NC	AW	NR	NR	NR	NR	NR	NR	NR	NR	NR	NR	NR	NR	NR	NR	NR	NR	NR	NR	NR	NR	NR	NR	NR	Korean	Age, sex, smoking	TDI	TBD	Choi	2009	-	Table 2 Caption
(Choi et al, 2009)	HLA Class I, B	Human Leukocyte Antigen Class I, B	B*5701	-	NS	NS	-	AW, NC	AW	NR	NR	NR	NR	NR	NR	NR	NR	NR	NR	NR	NR	NR	NR	NR	NR	NR	NR	NR	NR	NR	NR	NR	Korean	Age, sex, smoking	TDI	TBD	Choi	2009	-	Table 2 Caption
(Choi et al, 2009)	HLA Class I, B	Human Leukocyte Antigen Class I, B	B*5901	-	NS	NS	-	AW, NC	AW	NR	NR	NR	NR	NR	NR	NR	NR	NR	NR	NR	NR	NR	NR	NR	NR	NR	NR	NR	NR	NR	NR	NR	Korean	Age, sex, smoking	TDI	TBD	Choi	2009	-	Table 2 Caption
(Choi et al, 2009)	HLA Class I, B	Human Leukocyte Antigen Class I, B	B*6701	-	NS	NS	-	AW, NC	AW	NR	NR	NR	NR	NR	NR	NR	NR	NR	NR	NR	NR	NR	NR	NR	NR	NR	NR	NR	NR	NR	NR	NR	Korean	Age, sex, smoking	TDI	TBD	Choi	2009	-	Table 2 Caption
(Choi et al, 2009)	HLA Class II, DRB1	Human Leukocyte Antigen Class II, DRB1	DRB1*0101	-	NS	NS	-	AW, NC	AW	14	4	70	43	#=by person	N	2.15	0.664415	6.95725	1.25556	NR	NC	14	16	70	111	#=by person	N	1.3875	0.52997	2.50779	1.20667	NR	Korean	Age, sex, smoking	TDI	TBD	Choi	2009	-	Table 3
(Choi et al, 2009)	HLA Class II, DRB1	Human Leukocyte Antigen Class II, DRB1	DRB1*0405	-	NS	NS	-	AW, NC	AW	6	3	78	44	#=by person	N	1.12821	0.268818	4.73498	1.04274	NR	NC	6	16	78	111	#=by person	N	0.533654	0.285164	2.03239	0.660839	NR	Korean	Age, sex, smoking	TDI	TBD	Choi	2009	-	Table 3
(Choi et al, 2009)	HLA Class II, DRB1	Human Leukocyte Antigen Class II, DRB1	DRB1*0406	-	NS	NS	-	AW, NC	AW	6	4	78	43	#=by person	N	0.826923	0.221164	3.09184	0.930769	NR	NC	6	15	78	112	#=by person	N	0.574359	0.29208	2.11508	0.695971	NR	Korean	Age, sex, smoking	TDI	TBD	Choi	2009	-	Table 3
(Choi et al, 2009)	HLA Class II, DRB1	Human Leukocyte Antigen Class II, DRB1	DRB1*0701	-	NS	NS	-	AW, NC	AW	10	10	74	37	#=by person	N	0.5	0.191201	1.30752	0.75	NR	NC	10	15	74	112	#=by person	N	1.00901	0.428081	2.35428	1.00541	NR	Korean	Age, sex, smoking	TDI	TBD	Choi	2009	-	Table 3
(Choi et al, 2009)	HLA Class II, DRB1	Human Leukocyte Antigen Class II, DRB1	DRB1*0803	-	NS	NS	-	AW, NC	AW	13	3	71	44	#=by person	N	2.68545	0.724212	9.95789	1.31602	NR	NC	13	23	71	104	#=by person	N	0.827924	0.43778	1.9387	0.890063	NR	Korean	Age, sex, smoking	TDI	TBD	Choi	2009	-	Table 3
(Choi et al, 2009)	HLA Class II, DRB1	Human Leukocyte Antigen Class II, DRB1	DRB1*0901	-	NS	NS	-	AW, NC	AW	16	9	68	38	#=by person	N	0.993464	0.400679	2.46325	0.997647	NR	NC	16	25	68	102	#=by person	N	0.96	0.488585	1.97543	0.97561	NR	Korean	Age, sex, smoking	TDI	TBD	Choi	2009	-	Table 3
(Choi et al, 2009)	HLA Class II, DRB1	Human Leukocyte Antigen Class II, DRB1	DRB1*1201	-	NS	NS	-	AW, NC	AW	9	7	75	40	#=by person	N	0.685714	0.237648	1.97858	0.8625	NR	NC	9	9	75	118	#=by person	N	1.57333	0.462362	3.20608	1.28667	NR	Korean	Age, sex, smoking	TDI	TBD	Choi	2009	-	Table 3
(Choi et al, 2009)	HLA Class II, DRB1	Human Leukocyte Antigen Class II, DRB1	DRB1*1302	-	NS	NS	-	AW, NC	AW	13	7	71	40	#=by person	N	1.04628	0.385974	2.83619	1.0162	NR	NC	13	20	71	107	#=by person	N	0.979577	0.463495	2.1192	0.987623	NR	Korean	Age, sex, smoking	TDI	TBD	Choi	2009	-	Table 3
(Choi et al, 2009)	HLA Class II, DQB1	Human Leukocyte Antigen Class II, DQB1	DQB1*0202	-	NS	NS	-	AW, NC	AW	9	10	75	37	#=by person	N	0.444	0.166159	1.18643	0.707368	NR	NC	9	14	75	113	#=by person	N	0.968571	0.406287	2.39398	0.98087	NR	Korean	Age, sex, smoking	TDI	TBD	Choi	2009	-	Table 3
(Choi et al, 2009)	HLA Class II, DQB1	Human Leukocyte Antigen Class II, DQB1	DQB1*0301	-	NS	NS	-	AW, NC	AW	27	15	57	32	#=by person	N	1.01053	0.470045	2.17248	1.00376	NR	NC	27	32	57	95	#=by person	N	1.40625	0.631063	2.13075	1.22034	NR	Korean	Age, sex, smoking	TDI	TBD	Choi	2009	-	Table 3
(Choi et al, 2009)	HLA Class II, DQB1	Human Leukocyte Antigen Class II, DQB1	DQB1*0302	-	NS	NS	-	AW, NC	AW	17	9	67	38	#=by person	N	1.07131	0.435259	2.63683	1.02468	NR	NC	17	30	67	97	#=by person	N	0.820398	0.468828	1.79601	0.88536	NR	Korean	Age, sex, smoking	TDI	TBD	Choi	2009	-	Table 3
(Choi et al, 2009)	HLA Class II, DQB1	Human Leukocyte Antigen Class II, DQB1	DQB1*0303	-	NS	NS	-	AW, NC	AW	18	9	66	38	#=by person	N	1.15152	0.470901	2.81585	1.05051	NR	NC	18	29	66	98	#=by person	N	0.92163	0.495965	1.87829	0.951644	NR	Korean	Age, sex, smoking	TDI	TBD	Choi	2009	-	Table 3
(Choi et al, 2009)	HLA Class II, DQB1	Human Leukocyte Antigen Class II, DQB1	DQB1*0501	-	NS	NS	-	AW, NC	AW	15	7	69	40	#=by person	N	1.24224	0.467125	3.3035	1.07708	NR	NC	15	19	69	108	#=by person	N	1.2357	0.52236	2.30072	1.13171	NR	Korean	Age, sex, smoking	TDI	TBD	Choi	2009	-	Table 3
(Choi et al, 2009)	HLA Class II, DQB1	Human Leukocyte Antigen Class II, DQB1	DQB1*0503	-	NS	NS	-	AW, NC	AW	7	6	77	41	#=by person	N	0.621212	0.195834	1.97057	0.825175	NR	NC	7	14	77	113	#=by person	N	0.733766	0.337276	2.26589	0.822511	NR	Korean	Age, sex, smoking	TDI	TBD	Choi	2009	-	Table 3
(Choi et al, 2009)	HLA Class II, DQB1	Human Leukocyte Antigen Class II, DQB1	DQB1*0601	-	NS	NS	-	AW, NC	AW	15	6	69	41	#=by person	N	1.48551	0.534266	4.1304	1.13872	NR	NC	15	27	69	100	#=by person	N	0.805153	0.451179	1.83611	0.874741	NR	Korean	Age, sex, smoking	TDI	TBD	Choi	2009	-	Table 3
(Choi et al, 2009)	HLA Class II, DQB1	Human Leukocyte Antigen Class II, DQB1	DQB1*0604	-	NS	NS	-	AW, NC	AW	9	5	75	42	#=by person	N	1.008	0.317053	3.20472	1.00286	NR	NC	9	14	75	113	#=by person	N	0.968571	0.406287	2.39398	0.98087	NR	Korean	Age, sex, smoking	TDI	TBD	Choi	2009	-	Table 3
(Choi et al, 2009)	HLA Class II, DPB1	Human Leukocyte Antigen Class II, DPB1	DPB1*0201	-	NS	NS	-	AW, NC	AW	42	15	42	32	#=by person	N	2.13333	1.01001	4.506	1.29825	NR	NC	42	62	42	65	#=by person	N	1.04839	0.588113	1.77159	1.02885	NR	Korean	Age, sex, smoking	TDI	TBD	Choi	2009	-	Table 3
(Choi et al, 2009)	HLA Class II, DPB1	Human Leukocyte Antigen Class II, DPB1	DPB1*0202	-	NS	NS	-	AW, NC	AW	8	3	76	44	#=by person	N	1.54386	0.389221	6.12378	1.14833	NR	NC	8	11	76	116	#=by person	N	1.11005	0.402435	2.72074	1.06371	NR	Korean	Age, sex, smoking	TDI	TBD	Choi	2009	-	Table 3
(Choi et al, 2009)	HLA Class II, DPB1	Human Leukocyte Antigen Class II, DPB1	DPB1*0301	-	NS	NS	-	AW, NC	AW	3	3	81	44	#=by person	N	0.54321	0.105173	2.80564	0.771605	NR	NC	3	11	81	116	#=by person	N	0.390572	0.179768	2.45835	0.521164	NR	Korean	Age, sex, smoking	TDI	TBD	Choi	2009	-	Table 3
(Choi et al, 2009)	HLA Class II, DPB1	Human Leukocyte Antigen Class II, DPB1	DPB1*0401	-	NS	NS	-	AW, NC	AW	12	7	72	40	#=by person	N	0.952381	0.34718	2.61257	0.982456	NR	NC	12	20	72	107	#=by person	N	0.891667	0.438084	2.06628	0.932292	NR	Korean	Age, sex, smoking	TDI	TBD	Choi	2009	-	Table 3
(Choi et al, 2009)	HLA Class II, DPB1	Human Leukocyte Antigen Class II, DPB1	DPB1*0402	-	NS	NS	-	AW, NC	AW	15	5	69	42	#=by person	N	1.82609	0.61865	5.39011	1.20652	NR	NC	15	14	69	113	#=by person	N	1.75466	0.580816	2.80585	1.36432	NR	Korean	Age, sex, smoking	TDI	TBD	Choi	2009	-	Table 3
(Choi et al, 2009)	HLA Class II, DPB1	Human Leukocyte Antigen Class II, DPB1	DPB1*0501	-	NS	NS	-	AW, NC	AW	47	30	37	17	#=by person	N	0.71982	0.345306	1.50053	0.890839	NR	NC	47	80	37	47	#=by person	N	0.746284	0.502264	1.54409	0.840179	NR	Korean	Age, sex, smoking	TDI	TBD	Choi	2009	-	Table 3
(Choi et al, 2009)	HLA Class II, DPB1	Human Leukocyte Antigen Class II, DPB1	DPB1*0901	-	NS	NS	-	AW, NC	AW	4	3	80	44	#=by person	N	0.733333	0.156975	3.42588	0.885714	NR	NC	4	5	80	122	#=by person	N	1.22	0.284124	4.18315	1.12222	NR	Korean	Age, sex, smoking	TDI	TBD	Choi	2009	-	Table 3
(Choi et al, 2009)	HLA Class II, DPB1	Human Leukocyte Antigen Class II, DPB1	DPB1*1301	-	NS	NS	-	AW, NC	AW	9	7	75	40	#=by person	N	0.685714	0.237648	1.97858	0.8625	NR	NC	9	13	75	114	#=by person	N	1.05231	0.416304	2.51086	1.03091	NR	Korean	Age, sex, smoking	TDI	TBD	Choi	2009	-	Table 3
(Choi et al, 2009)	HLA Class II, DPB1	Human Leukocyte Antigen Class II, DPB1	DPB1*1701	-	NS	NS	-	AW, NC	AW	5	4	79	43	#=by person	N	0.68038	0.173536	2.66756	0.857947	NR	NC	5	4	79	123	#=by person	N	1.9462	0.347967	5.12445	1.42053	NR	Korean	Age, sex, smoking	TDI	TBD	Choi	2009	-	Table 3
(Choi et al, 2009)	HLA Class II, DRB1	Human Leukocyte Antigen Class II, DRB1	DRB1*0301	-	NS	NS	-	AW, NC	AW	NR	NR	NR	NR	NR	NR	NR	NR	NR	NR	NR	NR	NR	NR	NR	NR	NR	NR	NR	NR	NR	NR	NR	Korean	Age, sex, smoking	TDI	TBD	Choi	2009	-	Table 3 Caption
(Choi et al, 2009)	HLA Class II, DRB1	Human Leukocyte Antigen Class II, DRB2	DRB1*0401	-	NS	NS	-	AW, NC	AW	NR	NR	NR	NR	NR	NR	NR	NR	NR	NR	NR	NR	NR	NR	NR	NR	NR	NR	NR	NR	NR	NR	NR	Korean	Age, sex, smoking	TDI	TBD	Choi	2009	-	Table 3 Caption
(Choi et al, 2009)	HLA Class II, DRB1	Human Leukocyte Antigen Class II, DRB3	DRB1*0403	-	NS	NS	-	AW, NC	AW	NR	NR	NR	NR	NR	NR	NR	NR	NR	NR	NR	NR	NR	NR	NR	NR	NR	NR	NR	NR	NR	NR	NR	Korean	Age, sex, smoking	TDI	TBD	Choi	2009	-	Table 3 Caption
(Choi et al, 2009)	HLA Class II, DRB1	Human Leukocyte Antigen Class II, DRB4	DRB1*0404	-	NS	NS	-	AW, NC	AW	NR	NR	NR	NR	NR	NR	NR	NR	NR	NR	NR	NR	NR	NR	NR	NR	NR	NR	NR	NR	NR	NR	NR	Korean	Age, sex, smoking	TDI	TBD	Choi	2009	-	Table 3 Caption
(Choi et al, 2009)	HLA Class II, DRB1	Human Leukocyte Antigen Class II, DRB5	DRB1*0407	-	NS	NS	-	AW, NC	AW	NR	NR	NR	NR	NR	NR	NR	NR	NR	NR	NR	NR	NR	NR	NR	NR	NR	NR	NR	NR	NR	NR	NR	Korean	Age, sex, smoking	TDI	TBD	Choi	2009	-	Table 3 Caption
(Choi et al, 2009)	HLA Class II, DRB1	Human Leukocyte Antigen Class II, DRB6	DRB1*0408	-	NS	NS	-	AW, NC	AW	NR	NR	NR	NR	NR	NR	NR	NR	NR	NR	NR	NR	NR	NR	NR	NR	NR	NR	NR	NR	NR	NR	NR	Korean	Age, sex, smoking	TDI	TBD	Choi	2009	-	Table 3 Caption
(Choi et al, 2009)	HLA Class II, DRB1	Human Leukocyte Antigen Class II, DRB7	DRB1*0410	-	NS	NS	-	AW, NC	AW	NR	NR	NR	NR	NR	NR	NR	NR	NR	NR	NR	NR	NR	NR	NR	NR	NR	NR	NR	NR	NR	NR	NR	Korean	Age, sex, smoking	TDI	TBD	Choi	2009	-	Table 3 Caption
(Choi et al, 2009)	HLA Class II, DRB1	Human Leukocyte Antigen Class II, DRB8	DRB1*0420	-	NS	NS	-	AW, NC	AW	NR	NR	NR	NR	NR	NR	NR	NR	NR	NR	NR	NR	NR	NR	NR	NR	NR	NR	NR	NR	NR	NR	NR	Korean	Age, sex, smoking	TDI	TBD	Choi	2009	-	Table 3 Caption
(Choi et al, 2009)	HLA Class II, DRB1	Human Leukocyte Antigen Class II, DRB9	DRB1*0802	-	NS	NS	-	AW, NC	AW	NR	NR	NR	NR	NR	NR	NR	NR	NR	NR	NR	NR	NR	NR	NR	NR	NR	NR	NR	NR	NR	NR	NR	Korean	Age, sex, smoking	TDI	TBD	Choi	2009	-	Table 3 Caption
(Choi et al, 2009)	HLA Class II, DRB1	Human Leukocyte Antigen Class II, DRB10	DRB1*1001	-	NS	NS	-	AW, NC	AW	NR	NR	NR	NR	NR	NR	NR	NR	NR	NR	NR	NR	NR	NR	NR	NR	NR	NR	NR	NR	NR	NR	NR	Korean	Age, sex, smoking	TDI	TBD	Choi	2009	-	Table 3 Caption
(Choi et al, 2009)	HLA Class II, DRB1	Human Leukocyte Antigen Class II, DRB11	DRB1*1101	-	NS	NS	-	AW, NC	AW	NR	NR	NR	NR	NR	NR	NR	NR	NR	NR	NR	NR	NR	NR	NR	NR	NR	NR	NR	NR	NR	NR	NR	Korean	Age, sex, smoking	TDI	TBD	Choi	2009	-	Table 3 Caption
(Choi et al, 2009)	HLA Class II, DRB1	Human Leukocyte Antigen Class II, DRB12	DRB1*1106	-	NS	NS	-	AW, NC	AW	NR	NR	NR	NR	NR	NR	NR	NR	NR	NR	NR	NR	NR	NR	NR	NR	NR	NR	NR	NR	NR	NR	NR	Korean	Age, sex, smoking	TDI	TBD	Choi	2009	-	Table 3 Caption
(Choi et al, 2009)	HLA Class II, DRB1	Human Leukocyte Antigen Class II, DRB13	DRB1*1202	-	NS	NS	-	AW, NC	AW	NR	NR	NR	NR	NR	NR	NR	NR	NR	NR	NR	NR	NR	NR	NR	NR	NR	NR	NR	NR	NR	NR	NR	Korean	Age, sex, smoking	TDI	TBD	Choi	2009	-	Table 3 Caption
(Choi et al, 2009)	HLA Class II, DRB1	Human Leukocyte Antigen Class II, DRB14	DRB1*1301	-	NS	NS	-	AW, NC	AW	NR	NR	NR	NR	NR	NR	NR	NR	NR	NR	NR	NR	NR	NR	NR	NR	NR	NR	NR	NR	NR	NR	NR	Korean	Age, sex, smoking	TDI	TBD	Choi	2009	-	Table 3 Caption
(Choi et al, 2009)	HLA Class II, DRB1	Human Leukocyte Antigen Class II, DRB15	DRB1*1401	-	NS	NS	-	AW, NC	AW	NR	NR	NR	NR	NR	NR	NR	NR	NR	NR	NR	NR	NR	NR	NR	NR	NR	NR	NR	NR	NR	NR	NR	Korean	Age, sex, smoking	TDI	TBD	Choi	2009	-	Table 3 Caption
(Choi et al, 2009)	HLA Class II, DRB1	Human Leukocyte Antigen Class II, DRB16	DRB1*1403	-	NS	NS	-	AW, NC	AW	NR	NR	NR	NR	NR	NR	NR	NR	NR	NR	NR	NR	NR	NR	NR	NR	NR	NR	NR	NR	NR	NR	NR	Korean	Age, sex, smoking	TDI	TBD	Choi	2009	-	Table 3 Caption
(Choi et al, 2009)	HLA Class II, DRB1	Human Leukocyte Antigen Class II, DRB17	DRB1*1405	-	NS	NS	-	AW, NC	AW	NR	NR	NR	NR	NR	NR	NR	NR	NR	NR	NR	NR	NR	NR	NR	NR	NR	NR	NR	NR	NR	NR	NR	Korean	Age, sex, smoking	TDI	TBD	Choi	2009	-	Table 3 Caption
(Choi et al, 2009)	HLA Class II, DRB1	Human Leukocyte Antigen Class II, DRB18	DRB1*1406	-	NS	NS	-	AW, NC	AW	NR	NR	NR	NR	NR	NR	NR	NR	NR	NR	NR	NR	NR	NR	NR	NR	NR	NR	NR	NR	NR	NR	NR	Korean	Age, sex, smoking	TDI	TBD	Choi	2009	-	Table 3 Caption
(Choi et al, 2009)	HLA Class II, DRB1	Human Leukocyte Antigen Class II, DRB19	DRB1*1407	-	NS	NS	-	AW, NC	AW	NR	NR	NR	NR	NR	NR	NR	NR	NR	NR	NR	NR	NR	NR	NR	NR	NR	NR	NR	NR	NR	NR	NR	Korean	Age, sex, smoking	TDI	TBD	Choi	2009	-	Table 3 Caption
(Choi et al, 2009)	HLA Class II, DRB1	Human Leukocyte Antigen Class II, DRB20	DRB1*1412	-	NS	NS	-	AW, NC	AW	NR	NR	NR	NR	NR	NR	NR	NR	NR	NR	NR	NR	NR	NR	NR	NR	NR	NR	NR	NR	NR	NR	NR	Korean	Age, sex, smoking	TDI	TBD	Choi	2009	-	Table 3 Caption
(Choi et al, 2009)	HLA Class II, DRB1	Human Leukocyte Antigen Class II, DRB21	DRB1*1502	-	NS	NS	-	AW, NC	AW	NR	NR	NR	NR	NR	NR	NR	NR	NR	NR	NR	NR	NR	NR	NR	NR	NR	NR	NR	NR	NR	NR	NR	Korean	Age, sex, smoking	TDI	TBD	Choi	2009	-	Table 3 Caption
(Choi et al, 2009)	HLA Class II, DRB1	Human Leukocyte Antigen Class II, DRB22	DRB1*1602	-	NS	NS	-	AW, NC	AW	NR	NR	NR	NR	NR	NR	NR	NR	NR	NR	NR	NR	NR	NR	NR	NR	NR	NR	NR	NR	NR	NR	NR	Korean	Age, sex, smoking	TDI	TBD	Choi	2009	-	Table 3 Caption
(Choi et al, 2009)	HLA Class II, DQB1	Human Leukocyte Antigen Class II, DQB1	DQB1*0201	-	NS	NS	-	AW, NC	AW	NR	NR	NR	NR	NR	NR	NR	NR	NR	NR	NR	NR	NR	NR	NR	NR	NR	NR	NR	NR	NR	NR	NR	Korean	Age, sex, smoking	TDI	TBD	Choi	2009	-	Table 3 Caption
(Choi et al, 2009)	HLA Class II, DQB1	Human Leukocyte Antigen Class II, DQB2	DQB1*0401	-	NS	NS	-	AW, NC	AW	NR	NR	NR	NR	NR	NR	NR	NR	NR	NR	NR	NR	NR	NR	NR	NR	NR	NR	NR	NR	NR	NR	NR	Korean	Age, sex, smoking	TDI	TBD	Choi	2009	-	Table 3 Caption
(Choi et al, 2009)	HLA Class II, DQB1	Human Leukocyte Antigen Class II, DQB3	DQB1*0402	-	NS	NS	-	AW, NC	AW	NR	NR	NR	NR	NR	NR	NR	NR	NR	NR	NR	NR	NR	NR	NR	NR	NR	NR	NR	NR	NR	NR	NR	Korean	Age, sex, smoking	TDI	TBD	Choi	2009	-	Table 3 Caption
(Choi et al, 2009)	HLA Class II, DQB1	Human Leukocyte Antigen Class II, DQB4	DQB1*0502	-	NS	NS	-	AW, NC	AW	NR	NR	NR	NR	NR	NR	NR	NR	NR	NR	NR	NR	NR	NR	NR	NR	NR	NR	NR	NR	NR	NR	NR	Korean	Age, sex, smoking	TDI	TBD	Choi	2009	-	Table 3 Caption
(Choi et al, 2009)	HLA Class II, DQB1	Human Leukocyte Antigen Class II, DQB5	DQB1*0603	-	NS	NS	-	AW, NC	AW	NR	NR	NR	NR	NR	NR	NR	NR	NR	NR	NR	NR	NR	NR	NR	NR	NR	NR	NR	NR	NR	NR	NR	Korean	Age, sex, smoking	TDI	TBD	Choi	2009	-	Table 3 Caption
(Choi et al, 2009)	HLA Class II, DQB1	Human Leukocyte Antigen Class II, DQB6	DQB1*0609	-	NS	NS	-	AW, NC	AW	NR	NR	NR	NR	NR	NR	NR	NR	NR	NR	NR	NR	NR	NR	NR	NR	NR	NR	NR	NR	NR	NR	NR	Korean	Age, sex, smoking	TDI	TBD	Choi	2009	-	Table 3 Caption
(Choi et al, 2009)	HLA Class II, DPB1	Human Leukocyte Antigen Class II, DPB1	DPB1*1001	-	NS	NS	-	AW, NC	AW	NR	NR	NR	NR	NR	NR	NR	NR	NR	NR	NR	NR	NR	NR	NR	NR	NR	NR	NR	NR	NR	NR	NR	Korean	Age, sex, smoking	TDI	TBD	Choi	2009	-	Table 3 Caption
(Choi et al, 2009)	HLA Class II, DPB1	Human Leukocyte Antigen Class II, DPB2	DPB1*1401	-	NS	NS	-	AW, NC	AW	NR	NR	NR	NR	NR	NR	NR	NR	NR	NR	NR	NR	NR	NR	NR	NR	NR	NR	NR	NR	NR	NR	NR	Korean	Age, sex, smoking	TDI	TBD	Choi	2009	-	Table 3 Caption
(Choi et al, 2009)	HLA Class II, DPB1	Human Leukocyte Antigen Class II, DPB3	DPB1*1501	-	NS	NS	-	AW, NC	AW	NR	NR	NR	NR	NR	NR	NR	NR	NR	NR	NR	NR	NR	NR	NR	NR	NR	NR	NR	NR	NR	NR	NR	Korean	Age, sex, smoking	TDI	TBD	Choi	2009	-	Table 3 Caption
(Choi et al, 2009)	HLA Class II, DPB1	Human Leukocyte Antigen Class II, DPB4	DPB1*1601	-	NS	NS	-	AW, NC	AW	NR	NR	NR	NR	NR	NR	NR	NR	NR	NR	NR	NR	NR	NR	NR	NR	NR	NR	NR	NR	NR	NR	NR	Korean	Age, sex, smoking	TDI	TBD	Choi	2009	-	Table 3 Caption
(Choi et al, 2009)	HLA Class II, DPB1	Human Leukocyte Antigen Class II, DPB7	DPB1*1901	-	NS	NS	-	AW, NC	AW	NR	NR	NR	NR	NR	NR	NR	NR	NR	NR	NR	NR	NR	NR	NR	NR	NR	NR	NR	NR	NR	NR	NR	Korean	Age, sex, smoking	TDI	TBD	Choi	2009	-	Table 3 Caption
(Choi et al, 2009)	HLA Class II, DPB1	Human Leukocyte Antigen Class II, DPB8	DPB1*2801	-	NS	NS	-	AW, NC	AW	NR	NR	NR	NR	NR	NR	NR	NR	NR	NR	NR	NR	NR	NR	NR	NR	NR	NR	NR	NR	NR	NR	NR	Korean	Age, sex, smoking	TDI	TBD	Choi	2009	-	Table 3 Caption
(Choi et al, 2009)	HLA Class II, DPB1	Human Leukocyte Antigen Class II, DPB10	DPB1*3801	-	NS	NS	-	AW, NC	AW	NR	NR	NR	NR	NR	NR	NR	NR	NR	NR	NR	NR	NR	NR	NR	NR	NR	NR	NR	NR	NR	NR	NR	Korean	Age, sex, smoking	TDI	TBD	Choi	2009	-	Table 3 Caption
(Choi et al, 2009)	HLA Class II, DPB1	Human Leukocyte Antigen Class II, DPB11	DPB1*4501	-	NS	NS	-	AW, NC	AW	NR	NR	NR	NR	NR	NR	NR	NR	NR	NR	NR	NR	NR	NR	NR	NR	NR	NR	NR	NR	NR	NR	NR	Korean	Age, sex, smoking	TDI	TBD	Choi	2009	-	Table 3 Caption
(Choi et al, 2009)	HLA Class II, DPB1	Human Leukocyte Antigen Class II, DPB12	DPB1*4701	-	NS	NS	-	AW, NC	AW	NR	NR	NR	NR	NR	NR	NR	NR	NR	NR	NR	NR	NR	NR	NR	NR	NR	NR	NR	NR	NR	NR	NR	Korean	Age, sex, smoking	TDI	TBD	Choi	2009	-	Table 3 Caption
(Choi et al, 2009)	HLA Class II, DPB1	Human Leukocyte Antigen Class II, DPB13	DPB1*4801	-	NS	NS	-	AW, NC	AW	NR	NR	NR	NR	NR	NR	NR	NR	NR	NR	NR	NR	NR	NR	NR	NR	NR	NR	NR	NR	NR	NR	NR	Korean	Age, sex, smoking	TDI	TBD	Choi	2009	-	Table 3 Caption
(Choi et al, 2009)	HLA Class II, DPB1	Human Leukocyte Antigen Class II, DPB14	DPB1*5101	-	NS	NS	-	AW, NC	AW	NR	NR	NR	NR	NR	NR	NR	NR	NR	NR	NR	NR	NR	NR	NR	NR	NR	NR	NR	NR	NR	NR	NR	Korean	Age, sex, smoking	TDI	TBD	Choi	2009	-	Table 3 Caption
(Choi et al, 2009)	HLA Class II, DPB1	Human Leukocyte Antigen Class II, DPB15	DPB1*8301	-	NS	NS	-	AW, NC	AW	NR	NR	NR	NR	NR	NR	NR	NR	NR	NR	NR	NR	NR	NR	NR	NR	NR	NR	NR	NR	NR	NR	NR	Korean	Age, sex, smoking	TDI	TBD	Choi	2009	-	Table 3 Caption
(Choi et al, 2009)	HLA Class I, A + Cw	Human Leukocyte Antigen Class I, A + Cw	A*3303-Cw*0701/06	-	NS	NS	-	AW, NC	AW	2	4	82	43	#=by person	N	0.262195	0.0461559	1.48943	0.50813	NR	NC	2	9	82	118	#=by person	N	0.319783	0.128344	2.89433	0.443459	NR	Korean	Age, sex, smoking	TDI	TBD	Choi	2009	-	Table 4
(Choi et al, 2009)	HLA Class I, Cw + B	Human Leukocyte Antigen Class I, Cw + B	Cw*0701/06-B*4403	-	NS	NS	-	AW, NC	AW	2	4	82	43	#=by person	N	0.262195	0.0461559	1.48943	0.50813	NR	NC	2	8	82	119	#=by person	N	0.362805	0.133298	3.10967	0.490244	NR	Korean	Age, sex, smoking	TDI	TBD	Choi	2009	-	Table 4
(Choi et al, 2009)	HLA Class II, DRB1 + DQB1	Human Leukocyte Antigen Class II, DRB1 + DQB1	DRB1*0901-DQB1*0303	-	NS	NS	-	AW, NC	AW	16	9	68	38	#=by person	N	0.993464	0.400679	2.46325	0.997647	NR	NC	16	25	68	102	#=by person	N	0.96	0.488585	1.97543	0.97561	NR	Korean	Age, sex, smoking	TDI	TBD	Choi	2009	-	Table 4
(Ye et al, 2010)	ADRB2	Beta 2 Adrenergic Receptor Gene	-47 T>C Loci, Genotype TT	-	OR = 0.68 (0.218-2.149)	OR = 1.35 (0.621-2.941)	-	AW, NC	AW	92	54	9	4	#=by person	N	0.757202	0.222478	2.57713	0.910198	NR	NC	92	225	9	32	#=by person	N	1.45383	0.540225	2.56202	1.32212	NR	Korean	Age, sex	TDI	TBD	Ye	2010	-	Each OR (95% CI) was calculated using the co-dominant, dominant, and recessive models
(Ye et al, 2010)	ADRB2	Beta 2 Adrenergic Receptor Gene	-47 T>C Loci, Genotype CT	-	NA	OR = 0.49 (0.109-2.26)	-	AW, NC	AW	8	4	93	54	#=by person	N	1.16129	0.333977	4.03798	1.05376	NR	NC	8	31	93	226	#=by person	N	0.627125	0.361844	1.84273	0.703612	NR	Korean	Age, sex	TDI	TBD	Ye	2010	-	Each OR (95% CI) was calculated using the co-dominant, dominant, and recessive models
(Ye et al, 2010)	ADRB2	Beta 2 Adrenergic Receptor Gene	-47 T>C Loci, Genotype CC	-	OR = 0.85 (0.46-1.58)	OR = 1.25 (0.818-1.895)	-	AW, NC	AW	1.5	0.5	100.5	58.5	#=by person	Y	1.74627	0.069992	43.5686	1.18657	NR	NC	1	1	100	256	#=by person	N	2.56	0.0931785	24.2816	1.78	NR	Korean	Age, sex	TDI	TBD	Ye	2010	-	Each OR (95% CI) was calculated using the co-dominant, dominant, and recessive models
(Ye et al, 2010)	ADRB2	Beta 2 Adrenergic Receptor Gene	-20 T>C Loci, Genotype TT	-	OR = 0.53 (0.147-1.876)	OR = 1.34 (0.615-2.92)	-	AW, NC	AW	92	55	9	3	#=by person	N	0.557576	0.144735	2.148	0.834467	NR	NC	92	224	9	31	#=by person	N	1.41468	0.532508	2.53825	1.29395	NR	Korean	Age, sex	TDI	TBD	Ye	2010	-	Each OR (95% CI) was calculated using the co-dominant, dominant, and recessive models
(Ye et al, 2010)	ADRB2	Beta 2 Adrenergic Receptor Gene	-20 T>C Loci, Genotype CT	-	NA	OR = 0.50 (0.109-2.264)	-	AW, NC	AW	8	3	93	55	#=by person	N	1.57706	0.401476	6.19494	1.15738	NR	NC	8	30	93	225	#=by person	N	0.645161	0.365383	1.87039	0.719864	NR	Korean	Age, sex	TDI	TBD	Ye	2010	-	Each OR (95% CI) was calculated using the co-dominant, dominant, and recessive models
(Ye et al, 2010)	ADRB2	Beta 2 Adrenergic Receptor Gene	-20 T>C Loci, Genotype CC	-	OR = 0.73 (0.372-1.446)	OR = 1.24 (0.814-1.888)	-	AW, NC	AW	1.5	0.5	100.5	58.5	#=by person	Y	1.74627	0.069992	43.5686	1.18657	NR	NC	1	1	100	254	#=by person	N	2.54	0.0928597	24.1995	1.77	NR	Korean	Age, sex	TDI	TBD	Ye	2010	-	Each OR (95% CI) was calculated using the co-dominant, dominant, and recessive models
(Ye et al, 2010)	ADRB2	Beta 2 Adrenergic Receptor Gene	Arg16gly A>G Loci, Genotype AA	-	OR = 1.43 (0.897-2.282)	OR = 0.94 (0.663-1.333)	-	AW, NC	AW	30	14	71	46	#=by person	N	1.38833	0.66578	2.89504	1.12356	NR	NC	30	84	71	178	#=by person	N	0.895372	0.57841	1.57063	0.922906	NR	Korean	Age, sex	TDI	TBD	Ye	2010	-	Each OR (95% CI) was calculated using the co-dominant, dominant, and recessive models
(Ye et al, 2010)	ADRB2	Beta 2 Adrenergic Receptor Gene	Arg16gly A>G Loci, Genotype AG	-	OR = 1.40 (0.956-2.039)	OR = 1.09 (0.796-1.505)	-	AW, NC	AW	53	28	48	32	#=by person	N	1.2619	0.665306	2.39349	1.09053	NR	NC	53	125	48	137	#=by person	N	1.21017	0.686041	1.72032	1.14759	NR	Korean	Age, sex	TDI	TBD	Ye	2010	-	Each OR (95% CI) was calculated using the co-dominant, dominant, and recessive models
(Ye et al, 2010)	ADRB2	Beta 2 Adrenergic Receptor Gene	Arg16gly A>G Loci, Genotype GG	-	OR = 1.15 (0.794-1.671)	OR = 0.87 (0.663-1.142)	-	AW, NC	AW	18	18	83	42	#=by person	N	0.506024	0.238695	1.07275	0.753012	NR	NC	18	53	83	209	#=by person	N	0.855194	0.516838	1.68903	0.891906	NR	Korean	Age, sex	TDI	TBD	Ye	2010	-	Each OR (95% CI) was calculated using the co-dominant, dominant, and recessive models
(Ye et al, 2010)	ADRB2	Beta 2 Adrenergic Receptor Gene	Gln27Glu C>G Loci, Genotype CC	-	OR = 0.50 (0.14-1.807)	OR = 1.49 (0.685-3.238)	-	AW, NC	AW	93	56	9	3	#=by person	N	0.553571	0.143786	2.13124	0.832215	NR	NC	93	224	9	35	#=by person	N	1.61458	0.569303	2.66303	1.43428	NR	Korean	Age, sex	TDI	TBD	Ye	2010	-	Each OR (95% CI) was calculated using the co-dominant, dominant, and recessive models
(Ye et al, 2010)	ADRB2	Beta 2 Adrenergic Receptor Gene	Gln27Glu C>G Loci, Genotype CG	-	NA	OR = 0.49 (0.107-2.273)	-	AW, NC	AW	8	3	94	56	#=by person	N	1.58865	0.404677	6.23663	1.16054	NR	NC	8	34	94	225	#=by person	N	0.563204	0.347754	1.74646	0.646403	NR	Korean	Age, sex	TDI	TBD	Ye	2010	-	Each OR (95% CI) was calculated using the co-dominant, dominant, and recessive models
(Ye et al, 2010)	ADRB2	Beta 2 Adrenergic Receptor Gene	Gln27Glu C>G Loci, Genotype GG	-	OR = 0.72 (0.363-1.412)	OR = 1.31 (0.865-1.992)	-	AW, NC	AW	1.5	0.5	101.5	59.5	#=by person	Y	1.75862	0.0705033	43.8667	1.18966	NR	NC	1	1	101	258	#=by person	N	2.55446	0.0930991	24.2566	1.77723	NR	Korean	Age, sex	TDI	TBD	Ye	2010	-	Each OR (95% CI) was calculated using the co-dominant, dominant, and recessive models
(Ye et al, 2010)	ADRB2	Beta 2 Adrenergic Receptor Gene	Leu134 Leu G>A Loci, Genotype GG	-	OR = 1.33 (0.845-2.103)	OR = 0.91 (0.633-1.297)	-	AW, NC	AW	41	20	58	39	#=by person	N	1.37845	0.704515	2.69706	1.12408	NR	NC	41	110	58	152	#=by person	N	0.976803	0.619172	1.58247	0.983101	NR	Korean	Age, sex	TDI	TBD	Ye	2010	-	Each OR (95% CI) was calculated using the co-dominant, dominant, and recessive models
(Ye et al, 2010)	ADRB2	Beta 2 Adrenergic Receptor Gene	Leu134 Leu G>A Loci, Genotype AG	-	OR = 1.30 (0.852-1.978)	OR = 0.97 (0.676-1.39)	-	AW, NC	AW	44	26	55	33	#=by person	N	1.01538	0.530558	1.94325	1.00571	NR	NC	44	118	55	144	#=by person	N	0.976271	0.621508	1.57578	0.982716	NR	Korean	Age, sex	TDI	TBD	Ye	2010	-	Each OR (95% CI) was calculated using the co-dominant, dominant, and recessive models
(Ye et al, 2010)	ADRB2	Beta 2 Adrenergic Receptor Gene	Leu134 Leu G>A Loci, Genotype AA	-	OR = 1.16 (0.828-1.631)	OR = 0.92 (0.714-1.186)	-	AW, NC	AW	14	13	85	46	#=by person	N	0.582805	0.252654	1.34438	0.799129	NR	NC	14	34	85	228	#=by person	N	1.1045	0.534068	2.04125	1.07402	NR	Korean	Age, sex	TDI	TBD	Ye	2010	-	Each OR (95% CI) was calculated using the co-dominant, dominant, and recessive models
(Ye et al, 2010)	ADRB2	Beta 2 Adrenergic Receptor Gene	Arg175Arg C>A Loci, Genotype CC	-	OR = 1.46 (0.93-2.298)	OR = 0.85 (0.592-1.211)	-	AW, NC	AW	41	19	59	40	#=by person	N	1.46298	0.744106	2.87635	1.14661	NR	NC	41	109	59	140	#=by person	N	0.892552	0.594522	1.52389	0.921921	NR	Korean	Age, sex	TDI	TBD	Ye	2010	-	Each OR (95% CI) was calculated using the co-dominant, dominant, and recessive models
(Ye et al, 2010)	ADRB2	Beta 2 Adrenergic Receptor Gene	Arg175Arg C>A Loci, Genotype AC	-	OR = 1.44 (0.954-2.166)	OR = 0.95 (0.663-1.362)	-	AW, NC	AW	45	25	55	34	#=by person	N	1.11273	0.581177	2.13044	1.04026	NR	NC	45	107	55	142	#=by person	N	1.08581	0.649641	1.65342	1.06041	NR	Korean	Age, sex	TDI	TBD	Ye	2010	-	Each OR (95% CI) was calculated using the co-dominant, dominant, and recessive models
(Ye et al, 2010)	ADRB2	Beta 2 Adrenergic Receptor Gene	Arg175Arg C>A Loci, Genotype AA	-	OR = 1.20 (0.856-1.693)	OR = 0.87 (0.672-1.12)	-	AW, NC	AW	14	15	86	44	#=by person	N	0.477519	0.211595	1.07765	0.729751	NR	NC	14	33	86	216	#=by person	N	1.06554	0.524305	2.01541	1.04602	NR	Korean	Age, sex	TDI	TBD	Ye	2010	-	Each OR (95% CI) was calculated using the co-dominant, dominant, and recessive models
(Ye et al, 2010)	ADRB2	Beta 2 Adrenergic Receptor Gene	ht1 [TTACGC], haplotype ht1/ht1	-	OR = 1.54 (0.96-2.475)	OR = 0.93 (0.657-1.313)	-	AW, NC	AW	29	12	74	48	#=by person	N	1.56757	0.729765	3.36721	1.16612	NR	NC	29	83	74	180	#=by person	N	0.849886	0.564032	1.53936	0.888755	NR	Korean	Age, sex	TDI	TBD	Ye	2010	-	Each OR (95% CI) was calculated using the co-dominant, dominant, and recessive models. Haplotypes with a frequency > 1% are listed.
(Ye et al, 2010)	ADRB2	Beta 2 Adrenergic Receptor Gene	ht1 [TTACGC], haplotype ht1/-	-	OR = 1.43 (0.986-2.074)	OR = 1.12 (0.817-1.529)	-	AW, NC	AW	55	29	48	31	#=by person	N	1.22486	0.647542	2.31687	1.07763	NR	NC	55	125	48	138	#=by person	N	1.265	0.701542	1.74832	1.18403	NR	Korean	Age, sex	TDI	TBD	Ye	2010	-	Each OR (95% CI) was calculated using the co-dominant, dominant, and recessive models. Haplotypes with a frequency > 1% are listed.
(Ye et al, 2010)	ADRB2	Beta 2 Adrenergic Receptor Gene	ht1 [TTACGC], haplotype -/-	-	OR = 1.22 (0.832-1.801)	OR = 0.84 (0.639-1.105)	-	AW, NC	AW	19	19	84	41	#=by person	N	0.488095	0.233475	1.0204	0.744048	NR	NC	19	55	84	208	#=by person	N	0.855411	0.523255	1.66869	0.892535	NR	Korean	Age, sex	TDI	TBD	Ye	2010	-	Each OR (95% CI) was calculated using the co-dominant, dominant, and recessive models. Haplotypes with a frequency > 1% are listed.
(Ye et al, 2010)	ADRB2	Beta 2 Adrenergic Receptor Gene	ht2 [TTGCAA], haplotype ht2/ht2	-	OR = 0.80 (0.504-1.265)	OR = 1.13 (0.785-1.614)	-	AW, NC	AW	13	11	90	49	#=by person	N	0.643434	0.268192	1.5437	0.836574	NR	NC	13	32	90	231	#=by person	N	1.04271	0.511224	2.02845	1.03037	NR	Korean	Age, sex	TDI	TBD	Ye	2010	-	Each OR (95% CI) was calculated using the co-dominant, dominant, and recessive models. Haplotypes with a frequency > 1% are listed.
(Ye et al, 2010)	ADRB2	Beta 2 Adrenergic Receptor Gene	ht2 [TTGCAA], haplotype ht2/-	-	OR = 0.89 (0.642-1.243)	OR = 1.09 (0.845-1.393)	-	AW, NC	AW	46	27	57	33	#=by person	N	0.986355	0.520096	1.87061	0.994953	NR	NC	46	118	57	145	#=by person	N	0.991674	0.630121	1.57551	0.994009	NR	Korean	Age, sex	TDI	TBD	Ye	2010	-	Each OR (95% CI) was calculated using the co-dominant, dominant, and recessive models. Haplotypes with a frequency > 1% are listed.
(Ye et al, 2010)	ADRB2	Beta 2 Adrenergic Receptor Gene	ht2 [TTGCAA], haplotype -/-	-	OR = 0.81 (0.519-1.252)	OR = 1.07 (0.742-1.548)	-	AW, NC	AW	44	22	59	38	#=by person	N	1.28814	0.669567	2.47816	1.09605	NR	NC	44	113	59	150	#=by person	N	0.989951	0.628228	1.57787	0.992767	NR	Korean	Age, sex	TDI	TBD	Ye	2010	-	Each OR (95% CI) was calculated using the co-dominant, dominant, and recessive models. Haplotypes with a frequency > 1% are listed.
(Ye et al, 2010)	ADRB2	Beta 2 Adrenergic Receptor Gene	ht3 [CCGGGC], haplotype ht3/ht3	-	OR = 2.50 (0.508-12.286)	OR = 0.62 (0.265-1.466)	-	AW, NC	AW	0.5	0.5	103.5	60.5	#=by person	Y	0.584541	0.0114503	29.841	0.792271	NR	NC	0.5	1.5	103.5	262.5	#=by person	Y	0.845411	0.0375653	23.0072	0.884058	NR	Korean	Age, sex	TDI	TBD	Ye	2010	-	Each OR (95% CI) was calculated using the co-dominant, dominant, and recessive models. Haplotypes with a frequency > 1% are listed.
(Ye et al, 2010)	ADRB2	Beta 2 Adrenergic Receptor Gene	ht3 [CCGGGC], haplotype ht3/-	-	OR = 1.58 (0.713-3.505)	OR = 0.79 (0.514-1.218)	-	AW, NC	AW	8	2	95	58	#=by person	N	2.44211	0.501224	11.8986	1.28842	NR	NC	8	32	95	231	#=by person	N	0.607895	0.358107	1.81227	0.686316	NR	Korean	Age, sex	TDI	TBD	Ye	2010	-	Each OR (95% CI) was calculated using the co-dominant, dominant, and recessive models. Haplotypes with a frequency > 1% are listed.
(Ye et al, 2010)	ADRB2	Beta 2 Adrenergic Receptor Gene	ht3 [CCGGGC], haplotype -/-	-	NA	NA	-	AW, NC	AW	95	58	8	2	#=by person	N	0.409483	0.0840433	1.99512	0.776144	NR	NC	95	230	8	33	#=by person	N	1.7038	0.561508	2.82913	1.49808	NR	Korean	Age, sex	TDI	TBD	Ye	2010	-	Each OR (95% CI) was calculated using the co-dominant, dominant, and recessive models. Haplotypes with a frequency > 1% are listed.
(Ye et al, 2010)	ADRB2	Beta 2 Adrenergic Receptor Gene	ht4 [TTGCG], haplotype ht4/ht4	-	OR = 0.81 (0.314-2.073)	OR = 1.47 (0.608-3.547)	-	AW, NC	AW	2.5	0.5	101.5	60.5	#=by person	Y	2.9803	0.140712	63.1229	1.33005	NR	NC	2	1	101	262	#=by person	N	5.18812	0.183335	22.7932	2.39604	NR	Korean	Age, sex	TDI	TBD	Ye	2010	-	Each OR (95% CI) was calculated using the co-dominant, dominant, and recessive models. Haplotypes with a frequency > 1% are listed.
(Ye et al, 2010)	ADRB2	Beta 2 Adrenergic Receptor Gene	ht4 [TTGCG], haplotype ht4/-	-	OR = 0.76 (0.432-1.33)	OR = 1.23 (0.719-2.122)	-	AW, NC	AW	5	7	98	53	#=by person	N	0.386297	0.116896	1.27657	0.642007	NR	NC	5	8	98	255	#=by person	N	1.62628	0.394474	3.86743	1.3854	NR	Korean	Age, sex	TDI	TBD	Ye	2010	-	Each OR (95% CI) was calculated using the co-dominant, dominant, and recessive models. Haplotypes with a frequency > 1% are listed.
(Ye et al, 2010)	ADRB2	Beta 2 Adrenergic Receptor Gene	ht4 [TTGCG], haplotype -/-	-	NA	OR = 1.59 (0.431-5.891)	-	AW, NC	AW	96	53	7	7	#=by person	N	1.81132	0.602909	5.44175	1.28859	NR	NC	96	254	7	9	#=by person	N	0.485939	0.264823	2.0175	0.626939	NR	Korean	Age, sex	TDI	TBD	Ye	2010	-	Each OR (95% CI) was calculated using the co-dominant, dominant, and recessive models. Haplotypes with a frequency > 1% are listed.
(Bernstein et al, 2011)	IL4RA	interleukin 4 receptor is a type I cytokine receptor	IL4RA II (vs IV or VV)	OR = 1.51 (0.70-3.28); genotype or genotype combination main effect p = 0.292	OR = 1.68 (0.83-3.40), p = 0.151	-	-	DA- (HDI workers only for DA+ and DA-), AW (HDI DA+ only)	DA- (HDI workers only for DA+ and DA-)	NR	NR	NR	NR	NR	NR	NR	NR	NR	NR	NR	AW (HDI DA+ only)	NR	NR	NR	NR	NR	NR	NR	NR	NR	NR	NR	French-Canadians and Spaniards	DA+ vs DA-, Smoking; DA+ vs AW, Age at DA diagnosis and smoking	HDI	Expanded population from 2006 paper?	Bernstein	2011	-	Letter to the editor, DA+ vs DA- from Table 1, DA+ vs AW from Table II
(Bernstein et al, 2011)	IL4RA and IL13	interleukin 4 receptor is a type I cytokine receptor and Interleukin 13	IL4RA II and IL13 RR (vs RQ or QQ)	OR = 1.58 (0.62-4.06); genotype or genotype combination main effect p = 0.340	OR = 1.51 (0.64-3.54), p = 0.345	-	-	DA- (HDI workers only for DA+ and DA-), AW (HDI DA+ only)	DA- (HDI workers only for DA+ and DA-)	NR	NR	NR	NR	NR	NR	NR	NR	NR	NR	NR	AW (HDI DA+ only)	NR	NR	NR	NR	NR	NR	NR	NR	NR	NR	NR	French-Canadians and Spaniards	DA+ vs DA-, Smoking; DA+ vs AW, Age at DA diagnosis and smoking	HDI	Expanded population from 2006 paper?	Bernstein	2011	-	Letter to the editor, DA+ vs DA- from Table 1, DA+ vs AW from Table II
(Yucesoy et al, 2012)	GSTP1	Glutathione S-Transpherase Pi 1	rs762803 1.1 (homozygous major allele)	p = 0.292	p = 0.069	-	-	DA-, AW	DA-	39	36	56	80	#=by person	N	1.54762	0.877581	2.72924	1.26286	NR	AW	39	41	56	101	#=by person	N	1.71559	0.993123	2.96364	1.36674	NR	French-Canadian	None	HDI/MDI/TDI	TBD	Yucesoy	2012	-	Table 2
(Yucesoy et al, 2012)	GSTP1	Glutathione S-Transpherase Pi 1	rs762803 1.2 (heterozygous)			-	-	DA-, AW	DA-	38	57	57	59	#=by person	N	0.690058	0.398673	1.19441	0.814035	NR	AW	38	78	57	64	#=by person	N	0.547009	0.322928	0.926581	0.695402	NR	French-Canadian	None	HDI/MDI/TDI	TBD	Yucesoy	2012	-	Table 2
(Yucesoy et al, 2012)	GSTP1	Glutathione S-Transpherase Pi 1	rs762803 2.2 (homozygous minor allele)			-	-	DA-, AW	DA-	18	23	77	93	#=by person	N	0.945229	0.47564	1.87843	0.969275	NR	AW	18	23	77	119	#=by person	N	1.20949	0.612646	2.38777	1.11752	NR	French-Canadian	None	HDI/MDI/TDI	TBD	Yucesoy	2012	-	Table 2
(Yucesoy et al, 2012)	GSTT1	Glutathione S-Transpherase Tao 1	Null	p = 0.078	p = 0.094	-	-	DA-, AW	DA-	23	17	72	99	#=by person	N	1.86029	0.927	3.73322	1.36562	NR	AW	23	22	72	120	#=by person	N	1.74242	0.906481	3.34926	1.36296	NR	French-Canadian	None	HDI/MDI/TDI	TBD	Yucesoy	2012	-	Table 2
(Yucesoy et al, 2012)	GSTT1	Glutathione S-Transpherase Tao 1	Present			-	-	DA-, AW	DA-	72	99	23	17	#=by person	N	0.537549	0.267865	1.07875	0.732265	NR	AW	72	120	23	22	#=by person	N	0.573913	0.298573	1.10317	0.733696	NR	French-Canadian	None	HDI/MDI/TDI	TBD	Yucesoy	2012	-	Table 2
(Yucesoy et al, 2012)	GSTM1	Glutathione S-Transpherase Mu 1	Null	p = 0.766	p = 0.352	-	-	DA-, AW	DA-	47	55	48	61	#=by person	N	1.08598	0.631108	1.86872	1.04636	NR	AW	47	79	48	63	#=by person	N	0.780854	0.463799	1.31465	0.862599	NR	French-Canadian	None	HDI/MDI/TDI	TBD	Yucesoy	2012	-	Table 2
(Yucesoy et al, 2012)	GSTM1	Glutathione S-Transpherase Mu 1	Present			-	-	DA-, AW	DA-	48	61	47	55	#=by person	N	0.920823	0.535126	1.58451	0.95569	NR	AW	48	63	47	79	#=by person	N	1.28065	0.760659	2.1561	1.15929	NR	French-Canadian	None	HDI/MDI/TDI	TBD	Yucesoy	2012	-	Table 2
(Yucesoy et al, 2012)	GSTM3	Glutathione S-Transpherase Mu 3	rs1109138 1.1	p = 0.970	p = 0.827	-	-	DA-, AW	DA-	30	36	65	80	#=by person	N	1.02564	0.571556	1.84048	1.01399	NR	AW	30	48	65	94	#=by person	N	0.903846	0.518858	1.57449	0.940828	NR	French-Canadian	None	HDI/MDI/TDI	TBD	Yucesoy	2012	-	Table 2
(Yucesoy et al, 2012)	GSTM3	Glutathione S-Transpherase Mu 3	rs1109138 1.2			-	-	DA-, AW	DA-	46	58	49	58	#=by person	N	0.938776	0.545666	1.61509	0.965856	NR	AW	46	63	49	79	#=by person	N	1.17719	0.699115	1.9822	1.10242	NR	French-Canadian	None	HDI/MDI/TDI	TBD	Yucesoy	2012	-	Table 2
(Yucesoy et al, 2012)	GSTM3	Glutathione S-Transpherase Mu 3	rs1109138 2.2			-	-	DA-, AW	DA-	19	22	76	94	#=by person	N	1.06818	0.538854	2.11748	1.03659	NR	AW	19	31	76	111	#=by person	N	0.895161	0.471398	1.69987	0.935	NR	French-Canadian	None	HDI/MDI/TDI	TBD	Yucesoy	2012	-	Table 2
(Yucesoy et al, 2012)	GSTM3	Glutathione S-Transpherase Mu 3	rs1537234 1.1	p = 0.219	p = 0.522	-	-	DA-, AW	DA-	45	42	50	74	#=by person	N	1.58571	0.912325	2.75613	1.28276	NR	AW	45	58	50	84	#=by person	N	1.30345	0.772133	2.20037	1.17087	NR	French-Canadian	None	HDI/MDI/TDI	TBD	Yucesoy	2012	-	Table 2
(Yucesoy et al, 2012)	GSTM3	Glutathione S-Transpherase Mu 3	rs1537234 1.2			-	-	DA-, AW	DA-	34	54	61	62	#=by person	N	0.639951	0.367034	1.1158	0.779061	NR	AW	34	61	61	81	#=by person	N	0.740124	0.433409	1.26389	0.833132	NR	French-Canadian	None	HDI/MDI/TDI	TBD	Yucesoy	2012	-	Table 2
(Yucesoy et al, 2012)	GSTM3	Glutathione S-Transpherase Mu 3	rs1537234 2.2			-	-	DA-, AW	DA-	16	20	79	96	#=by person	N	0.972152	0.472402	2.00058	0.984529	NR	AW	16	23	79	119	#=by person	N	1.04788	0.521093	2.10721	1.02824	NR	French-Canadian	None	HDI/MDI/TDI	TBD	Yucesoy	2012	-	Table 2
(Yucesoy et al, 2012)	GSTM3	Glutathione S-Transpherase Mu 3	rs1571858 1.1	p = 0.987	p = 0.743	-	-	DA-, AW	DA-	51	61	44	55	#=by person	N	1.04508	0.606855	1.79977	1.02455	NR	AW	51	69	44	73	#=by person	N	1.22628	0.728677	2.0637	1.13011	NR	French-Canadian	None	HDI/MDI/TDI	TBD	Yucesoy	2012	-	Table 2
(Yucesoy et al, 2012)	GSTM3	Glutathione S-Transpherase Mu 3	rs1571858 1.2			-	-	DA-, AW	DA-	36	45	59	71	#=by person	N	0.962712	0.551043	1.68193	0.979284	NR	AW	36	60	59	82	#=by person	N	0.833898	0.490006	1.41914	0.896186	NR	French-Canadian	None	HDI/MDI/TDI	TBD	Yucesoy	2012	-	Table 2
(Yucesoy et al, 2012)	GSTM3	Glutathione S-Transpherase Mu 3	rs1571858 2.2			-	-	DA-, AW	DA-	8	10	87	106	#=by person	N	0.974713	0.368764	2.57635	0.985951	NR	AW	8	13	87	129	#=by person	N	0.912467	0.362996	2.29368	0.945813	NR	French-Canadian	None	HDI/MDI/TDI	TBD	Yucesoy	2012	-	Table 2
(Yucesoy et al, 2012)	EPHX1	Epoxide Hydrolase 1	rs1051740 1.1	p = 0.213	p = 0.085	-	-	DA-, AW	DA-	53	59	42	57	#=by person	N	1.21913	0.70727	2.10143	1.11543	NR	AW	53	71	42	71	#=by person	N	1.2619	0.748959	2.12616	1.14996	NR	French-Canadian	None	HDI/MDI/TDI	TBD	Yucesoy	2012	-	Table 2
(Yucesoy et al, 2012)	EPHX1	Epoxide Hydrolase 1	rs1051740 1.2			-	-	DA-, AW	DA-	27	45	68	71	#=by person	N	0.626471	0.350201	1.12069	0.766544	NR	AW	27	58	68	84	#=by person	N	0.575051	0.329315	1.00416	0.710035	NR	French-Canadian	None	HDI/MDI/TDI	TBD	Yucesoy	2012	-	Table 2
(Yucesoy et al, 2012)	EPHX1	Epoxide Hydrolase 1	rs1051740 2.2			-	-	DA-, AW	DA-	15	12	80	104	#=by person	N	1.625	0.720627	3.66434	1.27778	NR	AW	15	13	80	129	#=by person	N	1.86058	0.841584	4.11337	1.39955	NR	French-Canadian	None	HDI/MDI/TDI	TBD	Yucesoy	2012	-	Table 2
(Yucesoy et al, 2012)	EPHX1	Epoxide Hydrolase 1	rs2234922 1.1	p = 0.958	p = 0.739	-	-	DA-, AW	DA-	69	85	26	30	#=by person	N	0.936652	0.50703	1.7303	0.965035	NR	AW	69	98	26	44	#=by person	N	1.19152	0.670876	2.11623	1.11239	NR	French-Canadian	None	HDI/MDI/TDI	TBD	Yucesoy	2012	-	Table 2
(Yucesoy et al, 2012)	EPHX1	Epoxide Hydrolase 1	rs2234922 1.2			-	-	DA-, AW	DA-	23	26	72	89	#=by person	N	1.09348	0.575821	2.07652	1.0496	NR	AW	23	37	72	105	#=by person	N	0.906532	0.497186	1.6529	0.942361	NR	French-Canadian	None	HDI/MDI/TDI	TBD	Yucesoy	2012	-	Table 2
(Yucesoy et al, 2012)	EPHX1	Epoxide Hydrolase 1	rs2234922 2.2			-	-	DA-, AW	DA-	3	4	92	111	#=by person	N	0.904891	0.197462	4.14676	0.945652	NR	AW	3	7	92	135	#=by person	N	0.628882	0.158492	2.49535	0.740217	NR	French-Canadian	None	HDI/MDI/TDI	TBD	Yucesoy	2012	-	Table 2
(Yucesoy et al, 2012)	EPHX1	Epoxide Hydrolase 1	rs1051741 1.1	p = 0.565	p = 0.466	-	-	DA-, AW	DA-	80	100	15	16	#=by person	N	0.853333	0.397756	1.83071	0.918519	NR	AW	80	112	15	30	#=by person	N	1.42857	0.721575	2.82828	1.25	NR	French-Canadian	None	HDI/MDI/TDI	TBD	Yucesoy	2012	-	Table 2
(Yucesoy et al, 2012)	EPHX1	Epoxide Hydrolase 1	rs1051741 1.2			-	-	DA-, AW	DA-	15	15	80	101	#=by person	N	1.2625	0.582524	2.73621	1.13125	NR	AW	15	29	80	113	#=by person	N	0.730603	0.367923	1.4508	0.822443	NR	French-Canadian	None	HDI/MDI/TDI	TBD	Yucesoy	2012	-	Table 2
(Yucesoy et al, 2012)	EPHX1	Epoxide Hydrolase 1	rs1051741 2.2			-	-	DA-, AW	DA-	0.5	1.5	95.5	115.5	#=by person	Y	0.403141	0.0162349	10.0107	0.552356	NR	AW	0.5	1.5	95.5	141.5	#=by person	Y	0.493892	0.0199084	12.2526	0.620419	NR	French-Canadian	None	HDI/MDI/TDI	TBD	Yucesoy	2012	-	Table 2
(Yucesoy et al, 2012)	EPHX1	Epoxide Hydrolase 1	rs2260863 1.1	p = 0.598	p = 0.584	-	-	DA-, AW	DA-	43	51	52	64	#=by person	N	1.03771	0.600857	1.79217	1.02046	NR	AW	43	74	52	68	#=by person	N	0.759875	0.451231	1.27963	0.848126	NR	French-Canadian	None	HDI/MDI/TDI	TBD	Yucesoy	2012	-	Table 2
(Yucesoy et al, 2012)	EPHX1	Epoxide Hydrolase 1	rs2260863 1.2			-	-	DA-, AW	DA-	41	55	54	60	#=by person	N	0.828283	0.479531	1.43067	0.90162	NR	AW	41	54	54	88	#=by person	N	1.23731	0.729159	2.0996	1.13489	NR	French-Canadian	None	HDI/MDI/TDI	TBD	Yucesoy	2012	-	Table 2
(Yucesoy et al, 2012)	EPHX1	Epoxide Hydrolase 1	rs2260863 2.2			-	-	DA-, AW	DA-	11	9	84	106	#=by person	N	1.54233	0.610779	3.89466	1.24405	NR	AW	11	14	84	128	#=by person	N	1.19728	0.518799	2.76307	1.11048	NR	French-Canadian	None	HDI/MDI/TDI	TBD	Yucesoy	2012	-	Table 2
(Yucesoy et al, 2012)	EPHX1	Epoxide Hydrolase 1	rs2740168 1.1	p = 0.655	p = 0.153	-	-	DA-, AW	DA-	48	52	47	64	#=by person	N	1.25696	0.729742	2.16506	1.13362	NR	AW	48	55	47	87	#=by person	N	1.61547	0.955507	2.73128	1.32865	NR	French-Canadian	None	HDI/MDI/TDI	TBD	Yucesoy	2012	-	Table 2
(Yucesoy et al, 2012)	EPHX1	Epoxide Hydrolase 1	rs2740168 1.2			-	-	DA-, AW	DA-	34	44	61	72	#=by person	N	0.912072	0.519579	1.60105	0.950399	NR	AW	34	68	61	74	#=by person	N	0.606557	0.355858	1.03387	0.737705	NR	French-Canadian	None	HDI/MDI/TDI	TBD	Yucesoy	2012	-	Table 2
(Yucesoy et al, 2012)	EPHX1	Epoxide Hydrolase 1	rs2740168 2.2			-	-	DA-, AW	DA-	13	20	82	96	#=by person	N	0.760976	0.356621	1.62381	0.855137	NR	AW	13	19	82	123	#=by person	N	1.02632	0.480549	2.19192	1.01562	NR	French-Canadian	None	HDI/MDI/TDI	TBD	Yucesoy	2012	-	Table 2
(Yucesoy et al, 2012)	EPHX1	Epoxide Hydrolase 1	rs2854450 1.1	p = 0.652	p = 0.550	-	-	DA-, AW	DA-	65	73	30	43	#=by person	N	1.27626	0.719097	2.2651	1.14614	NR	AW	65	88	30	54	#=by person	N	1.32955	0.767465	2.30329	1.18954	NR	French-Canadian	None	HDI/MDI/TDI	TBD	Yucesoy	2012	-	Table 2
(Yucesoy et al, 2012)	EPHX1	Epoxide Hydrolase 1	rs2854450 1.2			-	-	DA-, AW	DA-	28	39	67	77	#=by person	N	0.825105	0.459394	1.48195	0.898196	NR	AW	28	49	67	93	#=by person	N	0.793177	0.452809	1.38939	0.868385	NR	French-Canadian	None	HDI/MDI/TDI	TBD	Yucesoy	2012	-	Table 2
(Yucesoy et al, 2012)	EPHX1	Epoxide Hydrolase 1	rs2854450 2.2			-	-	DA-, AW	DA-	2	4	93	112	#=by person	N	0.602151	0.107875	3.36117	0.734767	NR	AW	2	5	93	137	#=by person	N	0.589247	0.111942	3.10171	0.706605	NR	French-Canadian	None	HDI/MDI/TDI	TBD	Yucesoy	2012	-	Table 2
(Yucesoy et al, 2012)	EPHX1	Epoxide Hydrolase 1	rs10915884 1.1	p = 0.838	p = 0.499	-	-	DA-, AW	DA-	66	85	29	31	#=by person	N	0.83002	0.455603	1.51213	0.904316	NR	AW	66	94	29	48	#=by person	N	1.16214	0.665029	2.03085	1.09526	NR	French-Canadian	None	HDI/MDI/TDI	TBD	Yucesoy	2012	-	Table 2
(Yucesoy et al, 2012)	EPHX1	Epoxide Hydrolase 1	rs10915884 1.2			-	-	DA-, AW	DA-	26	28	69	88	#=by person	N	1.18427	0.637129	2.20126	1.09554	NR	AW	26	46	69	96	#=by person	N	0.786389	0.443922	1.39306	0.863527	NR	French-Canadian	None	HDI/MDI/TDI	TBD	Yucesoy	2012	-	Table 2
(Yucesoy et al, 2012)	EPHX1	Epoxide Hydrolase 1	rs10915884 2.2			-	-	DA-, AW	DA-	3	3	92	113	#=by person	N	1.22826	0.242142	6.23032	1.11413	NR	AW	3	2	92	140	#=by person	N	2.28261	0.374134	13.9263	1.51304	NR	French-Canadian	None	HDI/MDI/TDI	TBD	Yucesoy	2012	-	Table 2
(Bernstein et al, 2013)	CTNNA3	Catenin Alpha 3	rs1786929 TT	p = 1.000	p = 0.211	-	-	DA-, AW	DA-	60	65	72	66	#=by person	N	0.846154	0.521262	1.37354	0.92	NR	AW	60	63	72	84	#=by person	N	1.11111	0.6921	1.7838	1.05691	NR	French-Canadians and Spaniards	None	HDI/MDI/TDI	TBD	Bernstein	2013	-	Table 2
(Bernstein et al, 2013)	CTNNA3	Catenin Alpha 3	rs1786929 CT			-	-	DA-, AW	DA-	59	53	73	78	#=by person	N	1.18945	0.72916	1.94032	1.08965	NR	AW	59	62	73	85	#=by person	N	1.10804	0.689607	1.78037	1.05536	NR	French-Canadians and Spaniards	None	HDI/MDI/TDI	TBD	Bernstein	2013	-	Table 2
(Bernstein et al, 2013)	CTNNA3	Catenin Alpha 3	rs1786929 CC			-	-	DA-, AW	DA-	13	13	119	118	#=by person	N	0.991597	0.441187	2.22868	0.995798	NR	AW	13	22	119	125	#=by person	N	0.620703	0.299073	1.28822	0.761585	NR	French-Canadians and Spaniards	None	HDI/MDI/TDI	TBD	Bernstein	2013	-	Table 2
(Bernstein et al, 2013)	CTNNA3	Catenin Alpha 3	rs4378283 CC	p = 1.000	p = 0.473	-	-	DA-, AW	DA-	124	122	8	9	#=by person	N	1.14344	0.427161	3.06082	1.07114	NR	AW	124	131	8	16	#=by person	N	1.89313	0.782479	4.58024	1.45882	NR	French-Canadians and Spaniards	None	HDI/MDI/TDI	TBD	Bernstein	2013	-	Table 2
(Bernstein et al, 2013)	CTNNA3	Catenin Alpha 3	rs4378283 CT			-	-	DA-, AW	DA-	7	8	125	123	#=by person	N	0.861	0.30296	2.44692	0.925867	NR	AW	7	16	125	131	#=by person	N	0.4585	0.182467	1.15211	0.623304	NR	French-Canadians and Spaniards	None	HDI/MDI/TDI	TBD	Bernstein	2013	-	Table 2
(Bernstein et al, 2013)	CTNNA3	Catenin Alpha 3	rs4378283 TT			-	-	DA-, AW	DA-	1	1	131	130	#=by person	N	0.992366	0.0614138	16.0354	0.996183	NR	AW	1.5	0.5	131.5	147.5	#=by person	Y	3.36502	0.135898	83.3227	1.59125	NR	French-Canadians and Spaniards	None	HDI/MDI/TDI	TBD	Bernstein	2013	-	Table 2
(Kim et al, 2015)	MBL2	Mannose Binding Lectin 2	rs11003125 (− 554 G/C), genotype: GG	-	p = 0.789	p = 0.281	-	AW	AW	33	30	66	69	#=by person	N	1.15	0.632004	2.09255	NR	NR	NC	33	37	66	107	#=by person	N	1.44595	0.825386	2.53307	NR	NR	Korean	Age and sex	NR	TBD	Kim	2015	-	Table 2, each p-value was calculated using the co-dominant, dominant, and recessive models
(Kim et al, 2015)	MBL2	Mannose Binding Lectin 2	rs11003125 (− 554 G/C), genotype: GC	-	p = 0.711	p = 0.811	-	AW	AW	40	46	59	53	#=by person	N	0.781135	0.444784	1.37184	NR	NR	NC	40	76	59	68	#=by person	N	0.606601	0.361404	1.01815	NR	NR	Korean	Age and sex	NR	TBD	Kim	2015	-	Table 2, each p-value was calculated using the co-dominant, dominant, and recessive models
(Kim et al, 2015)	MBL2	Mannose Binding Lectin 2	rs11003125 (− 554 G/C), genotype: CC	-	p = 0.702	p = 0.166	-	AW	AW	26	23	73	76	#=by person	N	1.17689	0.61655	2.24649	NR	NR	NC	26	31	73	113	#=by person	N	1.29828	0.713522	2.36226	NR	NR	Korean	Age and sex	NR	TBD	Kim	2015	-	Table 2, each p-value was calculated using the co-dominant, dominant, and recessive models
(Kim et al, 2015)	MBL2	Mannose Binding Lectin 2	rs11003124 (-431 A/C), genotype: AC	-	p = 0.999	p = 0.396	-	AW	AW	8	24	91	75	#=by person	N	0.274725	0.116653	0.646994	NR	NR	NC	8	26	91	118	#=by person	N	0.398986	0.172542	0.922615	NR	NR	Korean	Age and sex	NR	TBD	Kim	2015	-	Table 2, each p-value was calculated using the co-dominant, dominant, and recessive models
(Kim et al, 2015)	MBL2	Mannose Binding Lectin 2	rs7096206 (−225 G/C), genotype: GG	-	p = 0.169	p = 0.554	-	AW	AW	81	70	18	29	#=by person	N	1.86429	0.954471	3.64135	NR	NR	NC	81	113	18	31	#=by person	N	1.23451	0.646329	2.35797	NR	NR	Korean	Age and sex	NR	TBD	Kim	2015	-	Table 2, each p-value was calculated using the co-dominant, dominant, and recessive models
(Kim et al, 2015)	MBL2	Mannose Binding Lectin 2	rs7096206 (−225 G/C), genotype: GC	-	p = 0.550	p = 0.490	-	AW	AW	17	27	82	72	#=by person	N	0.552846	0.278839	1.09611	NR	NR	NC	17	27	82	117	#=by person	N	0.898374	0.460035	1.75438	NR	NR	Korean	Age and sex	NR	TBD	Kim	2015	-	Table 2, each p-value was calculated using the co-dominant, dominant, and recessive models
(Kim et al, 2015)	MBL2	Mannose Binding Lectin 2	rs7096206 (−225 G/C), genotype: CC	-	p = 0.060	p = 0.314	-	AW	AW	1	2	98	97	#=by person	N	0.494898	0.0441456	5.5481	NR	NR	NC	1	4	98	140	#=by person	N	0.357143	0.0393162	3.24424	NR	NR	Korean	Age and sex	NR	TBD	Kim	2015	-	Table 2, each p-value was calculated using the co-dominant, dominant, and recessive models
(Kim et al, 2015)	MBL2	Mannose Binding Lectin 2	ht1 (rs11003125, rs11003124, rs7096206: GAG) +/+	-	p = 0.789	p = 0.281	-	AW	AW	33	30	66	69	#=by person	N	1.15	0.632004	2.09255	NR	NR	NC	33	37	66	107	#=by person	N	1.44595	0.825386	2.53307	NR	NR	Korean	Age and sex	NR	TBD	Kim	2015	-	Table 3, each p-value was calculated using the co-dominant, dominant, and recessive models
(Kim et al, 2015)	MBL2	Mannose Binding Lectin 2	ht1 (rs11003125, rs11003124, rs7096206: GAG) +/-	-	p = 0.711	p = 0.811	-	AW	AW	40	46	59	53	#=by person	N	0.781135	0.444784	1.37184	NR	NR	NC	40	76	59	68	#=by person	N	0.606601	0.361404	1.01815	NR	NR	Korean	Age and sex	NR	TBD	Kim	2015	-	Table 3, each p-value was calculated using the co-dominant, dominant, and recessive models
(Kim et al, 2015)	MBL2	Mannose Binding Lectin 2	ht1 (rs11003125, rs11003124, rs7096206: GAG) -/-	-	p = 0.702	p = 0.166	-	AW	AW	26	23	73	76	#=by person	N	1.17689	0.61655	2.24649	NR	NR	NC	26	31	73	113	#=by person	N	1.29828	0.713522	2.36226	NR	NR	Korean	Age and sex	NR	TBD	Kim	2015	-	Table 3, each p-value was calculated using the co-dominant, dominant, and recessive models
(Kim et al, 2015)	MBL2	Mannose Binding Lectin 2	ht2 (rs11003125, rs11003124, rs7096206: CAG) +/+	-	p = 0.070	p = 0.160	-	AW	AW	12	4	87	95	#=by person	N	3.27586	1.01836	10.5378	NR	NR	NC	12	9	87	135	#=by person	N	2.06897	0.836722	5.11594	NR	NR	Korean	Age and sex	NR	TBD	Kim	2015	-	Table 3, each p-value was calculated using the co-dominant, dominant, and recessive models
(Kim et al, 2015)	MBL2	Mannose Binding Lectin 2	ht2 (rs11003125, rs11003124, rs7096206: CAG) +/-	-	p = 0.520	p = 0.424	-	AW	AW	50	63	49	36	#=by person	N	0.58309	0.330326	1.02927	NR	NR	NC	50	90	49	54	#=by person	N	0.612245	0.364463	1.02848	NR	NR	Korean	Age and sex	NR	TBD	Kim	2015	-	Table 3, each p-value was calculated using the co-dominant, dominant, and recessive models
(Kim et al, 2015)	MBL2	Mannose Binding Lectin 2	ht3 (rs11003125, rs11003124, rs7096206: CAC) +/+	-	p = 0.483	p = 0.768	-	AW	AW	1	2	98	97	#=by person	N	0.494898	0.0441456	5.5481	NR	NR	NC	1	4	98	140	#=by person	N	0.357143	0.0393162	3.24424	NR	NR	Korean	Age and sex	NR	TBD	Kim	2015	-	Table 3, each p-value was calculated using the co-dominant, dominant, and recessive models
(Kim et al, 2015)	MBL2	Mannose Binding Lectin 2	ht3 (rs11003125, rs11003124, rs7096206: CAC) +/-	-	p = 0.235	p = 0.613	-	AW	AW	9	13	90	86	#=by person	N	0.661538	0.269005	1.62686	NR	NR	NC	9	11	90	133	#=by person	N	1.20909	0.481519	3.03602	NR	NR	Korean	Age and sex	NR	TBD	Kim	2015	-	Table 3, each p-value was calculated using the co-dominant, dominant, and recessive models
(Kim et al, 2015)	MBL2	Mannose Binding Lectin 2	ht3 (rs11003125, rs11003124, rs7096206: CAC) -/-	-	p = 0.550	p = 0.490	-	AW	AW	89	84	10	15	#=by person	N	1.58929	0.676633	3.73294	NR	NR	NC	89	129	10	15	#=by person	N	1.03488	0.444756	2.40803	NR	NR	Korean	Age and sex	NR	TBD	Kim	2015	-	Table 3, each p-value was calculated using the co-dominant, dominant, and recessive models
(Kim et al, 2015)	MBL2	Mannose Binding Lectin 2	ht4 (rs11003125, rs11003124, rs7096206: CCG) +/+	-	p = 0.441	p = 0.692	-	AW	AW	3.5	0.5	96.5	99.5	#=by person	Y	7.21762	0.367909	141.595	NR	NR	NC	3	4	96	140	#=by person	N	1.09375	0.239374	4.99757	NR	NR	Korean	Age and sex	NR	TBD	Kim	2015	-	Table 3, each p-value was calculated using the co-dominant, dominant, and recessive models
(Kim et al, 2015)	MBL2	Mannose Binding Lectin 2	ht4 (rs11003125, rs11003124, rs7096206: CCG) +/-	-	p = 0.914	p = 0.446	-	AW	AW	1	4	98	95	#=by person	N	0.242347	0.0266004	2.20794	NR	NR	NC	1	3	98	141	#=by person	N	0.479592	0.0491605	4.67872	NR	NR	Korean	Age and sex	NR	TBD	Kim	2015	-	Table 3, each p-value was calculated using the co-dominant, dominant, and recessive models
(Kim et al, 2015)	MBL2	Mannose Binding Lectin 2	ht4 (rs11003125, rs11003124, rs7096206: CCG) -/-	-	p = 0.999	p = 0.396	-	AW	AW	95	95	4	4	#=by person	N	1	0.242973	4.11569	NR	NR	NC	95	137	4	7	#=by person	N	1.2135	0.345575	4.26128	NR	NR	Korean	Age and sex	NR	TBD	Kim	2015	-	Table 3, each p-value was calculated using the co-dominant, dominant, and recessive models
(Yucesoy et al, 2015a)	NAT1	N-Acetyltransferase 1	rs11777998 GG	p = 0.324	p = 0.975	-	-	DA-, AW	DA-	70	93	24	23	#=by person	N	0.721326	0.376339	1.38256	NR	NR	AW	70	106	24	36	#=by person	N	0.990566	0.544588	1.80177	NR	NR	French-Canadian	None	HDI/MDI/TDI	TBD	Yucesoy	2015	a	Table 2, from JOEM
(Yucesoy et al, 2015a)	NAT1	N-Acetyltransferase 1	rs11777998 GC or CC					DA-, AW	DA-	24	23	70	93	#=by person	N	1.38634	0.723296	2.65718	NR	NR	AW	24	36	70	106	#=by person	N	1.00952	0.555011	1.83625	NR	NR	French-Canadian	None	HDI/MDI/TDI	TBD	Yucesoy	2015	a	Table 2, from JOEM
(Yucesoy et al, 2015a)	NAT1	N-Acetyltransferase 1	rs13253389 GG	p = 0.884	p = 0.242	-	-	DA-, AW	DA-	42	52	53	63	#=by person	N	0.960087	0.555792	1.65848	NR	NR	AW	42	52	53	90	#=by person	N	1.37155	0.807599	2.32932	NR	NR	French-Canadian	None	HDI/MDI/TDI	TBD	Yucesoy	2015	a	Table 2, from JOEM
(Yucesoy et al, 2015a)	NAT1	N-Acetyltransferase 1	rs13253389 GA or AA					DA-, AW	DA-	53	63	42	52	#=by person	N	1.04157	0.602963	1.79923	NR	NR	AW	53	90	42	52	#=by person	N	0.729101	0.42931	1.23824	NR	NR	French-Canadian	None	HDI/MDI/TDI	TBD	Yucesoy	2015	a	Table 2, from JOEM
(Yucesoy et al, 2015a)	NAT1	N-Acetyltransferase 1	rs4298522 TT	p = 0.073	p = 0.501	-	-	DA-, AW	DA-	46	42	49	74	#=by person	N	1.65403	0.951879	2.87413	NR	NR	AW	46	62	49	79	#=by person	N	1.19618	0.709721	2.01607	NR	NR	French-Canadian	None	HDI/MDI/TDI	TBD	Yucesoy	2015	a	Table 2, from JOEM
(Yucesoy et al, 2015a)	NAT1	N-Acetyltransferase 1	rs4298522 TA or AA					DA-, AW	DA-	49	74	46	42	#=by person	N	0.604583	0.347931	1.05055	NR	NR	AW	49	79	46	62	#=by person	N	0.835993	0.496014	1.409	NR	NR	French-Canadian	None	HDI/MDI/TDI	TBD	Yucesoy	2015	a	Table 2, from JOEM
(Yucesoy et al, 2015a)	NAT1	N-Acetyltransferase 1	rs4921580 CC	p = 0.904	p = 0.316	-	-	DA-, AW	DA-	75	90	20	25	#=by person	N	1.04167	0.536741	2.02159	NR	NR	AW	75	104	20	38	#=by person	N	1.37019	0.738915	2.54079	NR	NR	French-Canadian	None	HDI/MDI/TDI	TBD	Yucesoy	2015	a	Table 2, from JOEM
(Yucesoy et al, 2015a)	NAT1	N-Acetyltransferase 1	rs4921580 CG or GG					DA-, AW	DA-	20	25	75	90	#=by person	N	0.96	0.494661	1.86309	NR	NR	AW	20	38	75	104	#=by person	N	0.729825	0.393579	1.35333	NR	NR	French-Canadian	None	HDI/MDI/TDI	TBD	Yucesoy	2015	a	Table 2, from JOEM
(Yucesoy et al, 2015a)	NAT1	N-Acetyltransferase 1	rs4921880 AA	p = 0.149	p = 0.685	-	-	DA-, AW	DA-	53	76	42	40	#=by person	N	0.66416	0.380416	1.15954	NR	NR	AW	53	83	42	59	#=by person	N	0.897017	0.530776	1.51597	NR	NR	French-Canadian	None	HDI/MDI/TDI	TBD	Yucesoy	2015	a	Table 2, from JOEM
(Yucesoy et al, 2015a)	NAT1	N-Acetyltransferase 1	rs4921880 AT or TT					DA-, AW	DA-	42	40	53	76	#=by person	N	1.50566	0.862408	2.6287	NR	NR	AW	42	59	53	83	#=by person	N	1.11481	0.659645	1.88403	NR	NR	French-Canadian	None	HDI/MDI/TDI	TBD	Yucesoy	2015	a	Table 2, from JOEM
(Yucesoy et al, 2015a)	NAT1	N-Acetyltransferase 1	rs7003890 TT	p = 0.575	p = 0.940	-	-	DA-, AW	DA-	31	34	64	83	#=by person	N	1.18244	0.658187	2.12428	NR	NR	AW	31	47	64	95	#=by person	N	0.979056	0.563015	1.70253	NR	NR	French-Canadian	None	HDI/MDI/TDI	TBD	Yucesoy	2015	a	Table 2, from JOEM
(Yucesoy et al, 2015a)	NAT1	N-Acetyltransferase 1	rs7003890 TC or CC					DA-, AW	DA-	64	83	31	34	#=by person	N	0.845705	0.470747	1.51932	NR	NR	AW	64	95	31	47	#=by person	N	1.02139	0.587361	1.77615	NR	NR	French-Canadian	None	HDI/MDI/TDI	TBD	Yucesoy	2015	a	Table 2, from JOEM
(Yucesoy et al, 2015a)	NAT1	N-Acetyltransferase 1	rs7017402 GG	p = 0.898	p = 0.613	-	-	DA-, AW	DA-	73	90	22	26	#=by person	N	0.958586	0.502289	1.8294	NR	NR	AW	73	105	22	37	#=by person	N	1.16926	0.637646	2.1441	NR	NR	French-Canadian	None	HDI/MDI/TDI	TBD	Yucesoy	2015	a	Table 2, from JOEM
(Yucesoy et al, 2015a)	NAT1	N-Acetyltransferase 1	rs7017402 AG or AA					DA-, AW	DA-	22	26	73	90	#=by person	N	1.0432	0.546628	1.99088	NR	NR	AW	22	37	73	105	#=by person	N	0.855239	0.466395	1.56827	NR	NR	French-Canadian	None	HDI/MDI/TDI	TBD	Yucesoy	2015	a	Table 2, from JOEM
(Yucesoy et al, 2015a)	NAT1	N-Acetyltransferase 1	rs8190837 AA	p = 0.109	p = 0.312	-	-	DA-, AW	DA-	80	106	15	10	#=by person	N	0.503145	0.214795	1.17859	NR	NR	AW	80	126	15	16	#=by person	N	0.677249	0.317329	1.4454	NR	NR	French-Canadian	None	HDI/MDI/TDI	TBD	Yucesoy	2015	a	Table 2, from JOEM
(Yucesoy et al, 2015a)	NAT1	N-Acetyltransferase 1	rs8190837 AG or GG					DA-, AW	DA-	15	10	80	106	#=by person	N	1.9875	0.848475	4.6556	NR	NR	AW	15	16	80	126	#=by person	N	1.47656	0.691852	3.15131	NR	NR	French-Canadian	None	HDI/MDI/TDI	TBD	Yucesoy	2015	a	Table 2, from JOEM
(Yucesoy et al, 2015a)	NAT1	N-Acetyltransferase 1	rs8190845 GG	p = 0.755	p = 0.732	-	-	DA-, AW	DA-	73	92	22	25	#=by person	N	0.90168	0.470659	1.72742	NR	NR	AW	73	111	22	30	#=by person	N	0.896806	0.480302	1.67449	NR	NR	French-Canadian	None	HDI/MDI/TDI	TBD	Yucesoy	2015	a	Table 2, from JOEM
(Yucesoy et al, 2015a)	NAT1	N-Acetyltransferase 1	rs8190845 AG or AA					DA-, AW	DA-	22	25	73	92	#=by person	N	1.10904	0.578897	2.12468	NR	NR	AW	22	30	73	111	#=by person	N	1.11507	0.597197	2.08202	NR	NR	French-Canadian	None	HDI/MDI/TDI	TBD	Yucesoy	2015	a	Table 2, from JOEM
(Yucesoy et al, 2015a)	NAT1	N-Acetyltransferase 1	rs9325827 TT	p = 0.792	p = 0.665	-	-	DA-, AW	DA-	68	82	26	34	#=by person	N	1.08443	0.59313	1.98268	NR	NR	AW	68	99	26	43	#=by person	N	1.13598	0.638239	2.02188	NR	NR	French-Canadian	None	HDI/MDI/TDI	TBD	Yucesoy	2015	a	Table 2, from JOEM
(Yucesoy et al, 2015a)	NAT1	N-Acetyltransferase 1	rs9325827 CT or CC					DA-, AW	DA-	26	34	68	82	#=by person	N	0.922145	0.504369	1.68597	NR	NR	AW	26	43	68	99	#=by person	N	0.880301	0.49459	1.56681	NR	NR	French-Canadian	None	HDI/MDI/TDI	TBD	Yucesoy	2015	a	Table 2, from JOEM
(Yucesoy et al, 2015a)	NAT2	N-Acetyltransferase 2	rs13277605 GG	p = 0.081	p = 0.257	-	-	DA-, AW	DA-	21	38	72	75	#=by person	N	0.575658	0.308626	1.07373	NR	NR	AW	21	41	72	99	#=by person	N	0.704268	0.383707	1.29264	NR	NR	French-Canadian	None	HDI/MDI/TDI	TBD	Yucesoy	2015	a	Table 2, from JOEM
(Yucesoy et al, 2015a)	NAT2	N-Acetyltransferase 2	rs13277605 GT or TT					DA-, AW	DA-	72	75	21	38	#=by person	N	1.73714	0.931331	3.24016	NR	NR	AW	72	99	21	41	#=by person	N	1.41991	0.773612	2.60616	NR	NR	French-Canadian	None	HDI/MDI/TDI	TBD	Yucesoy	2015	a	Table 2, from JOEM
(Yucesoy et al, 2015a)	NAT2	N-Acetyltransferase 2	rs1801280 TT	p = 0.326	p = 0.552	-	-	DA-, AW	DA-	26	25	69	91	#=by person	N	1.37159	0.729107	2.58024	NR	NR	AW	26	34	69	108	#=by person	N	1.19693	0.661315	2.16636	NR	NR	French-Canadian	None	HDI/MDI/TDI	TBD	Yucesoy	2015	a	Table 2, from JOEM
(Yucesoy et al, 2015a)	NAT2	N-Acetyltransferase 2	rs1801280 TC or CC					DA-, AW	DA-	69	91	26	25	#=by person	N	0.729079	0.387561	1.37154	NR	NR	AW	69	108	26	34	#=by person	N	0.83547	0.461605	1.51214	NR	NR	French-Canadian	None	HDI/MDI/TDI	TBD	Yucesoy	2015	a	Table 2, from JOEM
(Yucesoy et al, 2015a)	NAT2	N-Acetyltransferase 2	rs1961456 AA	p = 0.326	p = 0.391	-	-	DA-, AW	DA-	53	57	41	58	#=by person	N	1.31536	0.760759	2.27428	NR	NR	AW	53	88	41	54	#=by person	N	0.793237	0.46687	1.34775	NR	NR	French-Canadian	None	HDI/MDI/TDI	TBD	Yucesoy	2015	a	Table 2, from JOEM
(Yucesoy et al, 2015a)	NAT2	N-Acetyltransferase 2	rs1961456 GA or GG					DA-, AW	DA-	41	58	53	57	#=by person	N	0.760247	0.4397	1.31448	NR	NR	AW	41	54	53	88	#=by person	N	1.26066	0.741976	2.14192	NR	NR	French-Canadian	None	HDI/MDI/TDI	TBD	Yucesoy	2015	a	Table 2, from JOEM
(Yucesoy et al, 2015a)	NAT2	N-Acetyltransferase 2	rs4646246 AA	p = 0.328	p = 0.178	-	-	DA-, AW	DA-	69	77	26	39	#=by person	N	1.34416	0.742762	2.43248	NR	NR	AW	69	113	26	28	#=by person	N	0.65759	0.356565	1.21275	NR	NR	French-Canadian	None	HDI/MDI/TDI	TBD	Yucesoy	2015	a	Table 2, from JOEM
(Yucesoy et al, 2015a)	NAT2	N-Acetyltransferase 2	rs4646246 AG or GG					DA-, AW	DA-	26	39	69	77	#=by person	N	0.743961	0.411103	1.34633	NR	NR	AW	26	28	69	113	#=by person	N	1.5207	0.82457	2.80454	NR	NR	French-Canadian	None	HDI/MDI/TDI	TBD	Yucesoy	2015	a	Table 2, from JOEM
(Yucesoy et al, 2015a)	NAT2	N-Acetyltransferase 2	rs1799930 GG	p = 0.196	p = 0.516	-	-	DA-, AW	DA-	55	58	39	59	#=by person	N	1.43457	0.829793	2.48013	NR	NR	AW	55	77	39	65	#=by person	N	1.19048	0.703084	2.01574	NR	NR	French-Canadian	None	HDI/MDI/TDI	TBD	Yucesoy	2015	a	Table 2, from JOEM
(Yucesoy et al, 2015a)	NAT2	N-Acetyltransferase 2	rs1799930 GA or AA					DA-, AW	DA-	39	59	55	58	#=by person	N	0.697072	0.403205	1.20512	NR	NR	AW	39	65	55	77	#=by person	N	0.84	0.496096	1.42231	NR	NR	French-Canadian	None	HDI/MDI/TDI	TBD	Yucesoy	2015	a	Table 2, from JOEM
(Yucesoy et al, 2015a)	NAT2	N-Acetyltransferase 2	rs1799931 GG	p = 0.517	p = 0.686	-	-	DA-, AW	DA-	92	109	3	7	#=by person	N	1.96942	0.495117	7.83373	NR	NR	AW	92	139	3	3	#=by person	N	0.661871	0.130739	3.35075	NR	NR	French-Canadian	None	HDI/MDI/TDI	TBD	Yucesoy	2015	a	Table 2, from JOEM
(Yucesoy et al, 2015a)	NAT2	N-Acetyltransferase 2	rs1799931 GA or AA					DA-, AW	DA-	3	7	92	109	#=by person	N	0.507764	0.127653	2.01973	NR	NR	AW	3	3	92	139	#=by person	N	1.51087	0.298441	7.64885	NR	NR	French-Canadian	None	HDI/MDI/TDI	TBD	Yucesoy	2015	a	Table 2, from JOEM
(Yucesoy et al, 2016)	ADAM33	A disintegrin and metalloprotease domain 33	rs3918396 (S1) 1.1 (homozygous major allele)	-	p = 0.3661	-	-	AW	AW	75	122	18	20	#=by person	N	0.68306	0.339631	1.37376	NR	NR	-	-	-	-	-	-	-	-	-	-	-	-	French-Canadian	None	HDI/MDI/TDI	TBD	Yucesoy	2016	-	Table 2
(Yucesoy et al, 2016)	ADAM33	A disintegrin and metalloprotease domain 34	rs3918396 (S1) 1.2 (heterozygous)					AW	AW	13	17	80	125	#=by person	N	1.19485	0.550611	2.59289	NR	NR	-	-	-	-	-	-	-	-	-	-	-	-	French-Canadian	None	HDI/MDI/TDI	TBD	Yucesoy	2016	-	Table 2
(Yucesoy et al, 2016)	ADAM33	A disintegrin and metalloprotease domain 35	rs3918396 (S1) 2.2 (homozygous minor allele)					AW	AW	5	3	88	139	#=by person	N	2.63258	0.613786	11.2913	NR	NR	-	-	-	-	-	-	-	-	-	-	-	-	French-Canadian	None	HDI/MDI/TDI	TBD	Yucesoy	2016	-	Table 2
(Yucesoy et al, 2016)	ADAM33	A disintegrin and metalloprotease domain 36	rs597980 (ST + 5) 1.1	-	p = 0.5444	-	-	AW	AW	23	41	71	101	#=by person	N	0.798008	0.44058	1.4454	NR	NR	-	-	-	-	-	-	-	-	-	-	-	-	French-Canadian	None	HDI/MDI/TDI	TBD	Yucesoy	2016	-	Table 2
(Yucesoy et al, 2016)	ADAM33	A disintegrin and metalloprotease domain 37	rs597980 (ST + 5) 1.2					AW	AW	50	65	44	77	#=by person	N	1.34615	0.798221	2.27021	NR	NR	-	-	-	-	-	-	-	-	-	-	-	-	French-Canadian	None	HDI/MDI/TDI	TBD	Yucesoy	2016	-	Table 2
(Yucesoy et al, 2016)	ADAM33	A disintegrin and metalloprotease domain 38	rs597980 (ST + 5) 2.2					AW	AW	21	36	73	106	#=by person	N	0.847032	0.457834	1.56708	NR	NR	-	-	-	-	-	-	-	-	-	-	-	-	French-Canadian	None	HDI/MDI/TDI	TBD	Yucesoy	2016	-	Table 2
(Yucesoy et al, 2016)	ADAM33	A disintegrin and metalloprotease domain 39	rs2280091 (T1) 1.1	-	p = 0.1681	-	-	AW	AW	70	113	24	28	#=by person	N	0.722714	0.388234	1.34536	NR	NR	-	-	-	-	-	-	-	-	-	-	-	-	French-Canadian	None	HDI/MDI/TDI	TBD	Yucesoy	2016	-	Table 2
(Yucesoy et al, 2016)	ADAM33	A disintegrin and metalloprotease domain 40	rs2280091 (T1) 1.2					AW	AW	22	28	72	113	#=by person	N	1.23313	0.655577	2.31952	NR	NR	-	-	-	-	-	-	-	-	-	-	-	-	French-Canadian	None	HDI/MDI/TDI	TBD	Yucesoy	2016	-	Table 2
(Yucesoy et al, 2016)	ADAM33	A disintegrin and metalloprotease domain 41	rs2280091 (T1) 2.2					AW	AW	2.5	0.5	92.5	141.5	#=by person	Y	7.64865	0.363063	161.134	NR	NR	-	-	-	-	-	-	-	-	-	-	-	-	French-Canadian	None	HDI/MDI/TDI	TBD	Yucesoy	2016	-	Table 2
(Yucesoy et al, 2016)	ALOX5	Arachidonate 5-lipoxygenase	rs4986832 (G-1699A) 1.1	-	p = 0.7180	-	-	AW	AW	59	95	33	47	#=by person	N	0.88453	0.509774	1.53478	NR	NR	-	-	-	-	-	-	-	-	-	-	-	-	French-Canadian	None	HDI/MDI/TDI	TBD	Yucesoy	2016	-	Table 2
(Yucesoy et al, 2016)	ALOX5	Arachidonate 5-lipoxygenase	rs4986832 (G-1699A) 1.2					AW	AW	28	42	64	100	#=by person	N	1.04167	0.587951	1.84551	NR	NR	-	-	-	-	-	-	-	-	-	-	-	-	French-Canadian	None	HDI/MDI/TDI	TBD	Yucesoy	2016	-	Table 2
(Yucesoy et al, 2016)	ALOX5	Arachidonate 5-lipoxygenase	rs4986832 (G-1699A) 2.2					AW	AW	5	5	87	137	#=by person	N	1.57471	0.442937	5.59835	NR	NR	-	-	-	-	-	-	-	-	-	-	-	-	French-Canadian	None	HDI/MDI/TDI	TBD	Yucesoy	2016	-	Table 2
(Yucesoy et al, 2016)	PTGS1	Prostaglandin-endoperoxide synthase 1	rs5788 (C644A) 1.1	-	p = 0.7237	-	-	AW	AW	69	102	25	39	#=by person	N	1.05529	0.586269	1.89955	NR	NR	-	-	-	-	-	-	-	-	-	-	-	-	French-Canadian	None	HDI/MDI/TDI	TBD	Yucesoy	2016	-	Table 2
(Yucesoy et al, 2016)	PTGS1	Prostaglandin-endoperoxide synthase 1	rs5788 (C644A) 1.2					AW	AW	20	34	74	107	#=by person	N	0.850556	0.454449	1.59192	NR	NR	-	-	-	-	-	-	-	-	-	-	-	-	French-Canadian	None	HDI/MDI/TDI	TBD	Yucesoy	2016	-	Table 2
(Yucesoy et al, 2016)	PTGS1	Prostaglandin-endoperoxide synthase 1	rs5788 (C644A) 2.2					AW	AW	5	5	89	136	#=by person	N	1.52809	0.429957	5.43092	NR	NR	-	-	-	-	-	-	-	-	-	-	-	-	French-Canadian	None	HDI/MDI/TDI	TBD	Yucesoy	2016	-	Table 2
(Yucesoy et al, 2016)	PTGS2	Prostaglandin-endoperoxide synthase 2	rs20417 (G-765C) 1.1	-	p = 0.0566	-	-	AW	AW	65	91	29	50	#=by person	N	1.23153	0.705339	2.15025	NR	NR	-	-	-	-	-	-	-	-	-	-	-	-	French-Canadian	None	HDI/MDI/TDI	TBD	Yucesoy	2016	-	Table 2
(Yucesoy et al, 2016)	PTGS2	Prostaglandin-endoperoxide synthase 2	rs20417 (G-765C) 1.2					AW	AW	23	48	71	93	#=by person	N	0.627641	0.349588	1.12685	NR	NR	-	-	-	-	-	-	-	-	-	-	-	-	French-Canadian	None	HDI/MDI/TDI	TBD	Yucesoy	2016	-	Table 2
(Yucesoy et al, 2016)	PTGS2	Prostaglandin-endoperoxide synthase 2	rs20417 (G-765C) 2.2					AW	AW	6	2	88	139	#=by person	N	4.73864	0.935471	24.0036	NR	NR	-	-	-	-	-	-	-	-	-	-	-	-	French-Canadian	None	HDI/MDI/TDI	TBD	Yucesoy	2016	-	Table 2
(Yucesoy et al, 2016)	PTGS2	Prostaglandin-endoperoxide synthase 2	rs5277 (G3050C) 1.1	-	p = 0.3547	-	-	AW	AW	68	105	26	36	#=by person	N	0.896703	0.497301	1.61688	NR	NR	-	-	-	-	-	-	-	-	-	-	-	-	French-Canadian	None	HDI/MDI/TDI	TBD	Yucesoy	2016	-	Table 2
(Yucesoy et al, 2016)	PTGS2	Prostaglandin-endoperoxide synthase 2	rs5277 (G3050C) 1.2					AW	AW	26	33	68	108	#=by person	N	1.25134	0.688915	2.27291	NR	NR	-	-	-	-	-	-	-	-	-	-	-	-	French-Canadian	None	HDI/MDI/TDI	TBD	Yucesoy	2016	-	Table 2
(Yucesoy et al, 2016)	PTGS2	Prostaglandin-endoperoxide synthase 2	rs5277 (G3050C) 2.2					AW	AW	0.5	3.5	94.5	138.5	#=by person	Y	0.209373	0.0106905	4.10054	NR	NR	-	-	-	-	-	-	-	-	-	-	-	-	French-Canadian	None	HDI/MDI/TDI	TBD	Yucesoy	2016	-	Table 2
(Yucesoy et al, 2016)	NAG1/GDF15	Non-steroidal anti-inflammatory drug activated gene	rs1058587 (H6D) 1.1	-	p = 0.8561	-	-	AW	AW	49	76	45	65	#=by person	N	0.931287	0.552069	1.57099	NR	NR	-	-	-	-	-	-	-	-	-	-	-	-	French-Canadian	None	HDI/MDI/TDI	TBD	Yucesoy	2016	-	Table 2
(Yucesoy et al, 2016)	NAG1/GDF15	Non-steroidal anti-inflammatory drug activated gene	rs1058587 (H6D) 1.2					AW	AW	41	57	53	84	#=by person	N	1.14002	0.67203	1.93391	NR	NR	-	-	-	-	-	-	-	-	-	-	-	-	French-Canadian	None	HDI/MDI/TDI	TBD	Yucesoy	2016	-	Table 2
(Yucesoy et al, 2016)	NAG1/GDF15	Non-steroidal anti-inflammatory drug activated gene	rs1058587 (H6D) 2.2					AW	AW	4	8	90	133	#=by person	N	0.738889	0.216036	2.52716	NR	NR	-	-	-	-	-	-	-	-	-	-	-	-	French-Canadian	None	HDI/MDI/TDI	TBD	Yucesoy	2016	-	Table 2
(Yucesoy et al, 2016)	NAG1/GDF15	Non-steroidal anti-inflammatory drug activated gene	rs1059519 (V9L) 1.1	-	p = 0.6283	-	-	AW	AW	41	56	53	86	#=by person	N	1.18801	0.700224	2.01558	NR	NR	-	-	-	-	-	-	-	-	-	-	-	-	French-Canadian	None	HDI/MDI/TDI	TBD	Yucesoy	2016	-	Table 2
(Yucesoy et al, 2016)	NAG1/GDF15	Non-steroidal anti-inflammatory drug activated gene	rs1059519 (V9L) 1.2					AW	AW	41	71	53	71	#=by person	N	0.773585	0.458155	1.30618	NR	NR	-	-	-	-	-	-	-	-	-	-	-	-	French-Canadian	None	HDI/MDI/TDI	TBD	Yucesoy	2016	-	Table 2
(Yucesoy et al, 2016)	NAG1/GDF15	Non-steroidal anti-inflammatory drug activated gene	rs1059519 (V9L) 2.2					AW	AW	12	15	82	127	#=by person	N	1.23902	0.552132	2.78046	NR	NR	-	-	-	-	-	-	-	-	-	-	-	-	French-Canadian	None	HDI/MDI/TDI	TBD	Yucesoy	2016	-	Table 2
(Yucesoy et al, 2016)	IL10	Interleukin 10	rs1800896 (G-1082A) 1.1	-	p = 0.3051	-	-	AW	AW	27	39	66	103	#=by person	N	1.08042	0.604984	1.92948	NR	NR	-	-	-	-	-	-	-	-	-	-	-	-	French-Canadian	None	HDI/MDI/TDI	TBD	Yucesoy	2016	-	Table 2
(Yucesoy et al, 2016)	IL10	Interleukin 10	rs1800896 (G-1082A) 1.2					AW	AW	45	81	48	61	#=by person	N	0.706019	0.417577	1.1937	NR	NR	-	-	-	-	-	-	-	-	-	-	-	-	French-Canadian	None	HDI/MDI/TDI	TBD	Yucesoy	2016	-	Table 2
(Yucesoy et al, 2016)	IL10	Interleukin 10	rs1800896 (G-1082A) 2.2					AW	AW	21	22	72	120	#=by person	N	1.59091	0.817735	3.09512	NR	NR	-	-	-	-	-	-	-	-	-	-	-	-	French-Canadian	None	HDI/MDI/TDI	TBD	Yucesoy	2016	-	Table 2
(Yucesoy et al, 2016)	IL10	Interleukin 10	rs1800871 (C-819T) 1.1	-	p = 0.4177	-	-	AW	AW	56	72	37	69	#=by person	N	1.45045	0.853293	2.46551	NR	NR	-	-	-	-	-	-	-	-	-	-	-	-	French-Canadian	None	HDI/MDI/TDI	TBD	Yucesoy	2016	-	Table 2
(Yucesoy et al, 2016)	IL10	Interleukin 10	rs1800871 (C-819T) 1.2					AW	AW	31	57	62	84	#=by person	N	0.736842	0.426474	1.27308	NR	NR	-	-	-	-	-	-	-	-	-	-	-	-	French-Canadian	None	HDI/MDI/TDI	TBD	Yucesoy	2016	-	Table 2
(Yucesoy et al, 2016)	IL10	Interleukin 10	rs1800871 (C-819T) 2.2					AW	AW	6	12	87	129	#=by person	N	0.741379	0.268135	2.04988	NR	NR	-	-	-	-	-	-	-	-	-	-	-	-	French-Canadian	None	HDI/MDI/TDI	TBD	Yucesoy	2016	-	Table 2
(Yucesoy et al, 2016)	IL1α	Interleukin 1 alpha	rs17561 (G + 4845T) 1.1	-	p = 0.5935	-	-	AW	AW	45	78	48	64	#=by person	N	0.769231	0.455453	1.29918	NR	NR	-	-	-	-	-	-	-	-	-	-	-	-	French-Canadian	None	HDI/MDI/TDI	TBD	Yucesoy	2016	-	Table 2
(Yucesoy et al, 2016)	IL1α	Interleukin 1 alpha	rs17561 (G + 4845T) 1.2					AW	AW	38	51	55	91	#=by person	N	1.2328	0.720493	2.10938	NR	NR	-	-	-	-	-	-	-	-	-	-	-	-	French-Canadian	None	HDI/MDI/TDI	TBD	Yucesoy	2016	-	Table 2
(Yucesoy et al, 2016)	IL1α	Interleukin 1 alpha	rs17561 (G + 4845T) 2.2					AW	AW	10	13	83	129	#=by person	N	1.19555	0.501215	2.85176	NR	NR	-	-	-	-	-	-	-	-	-	-	-	-	French-Canadian	None	HDI/MDI/TDI	TBD	Yucesoy	2016	-	Table 2
(Yucesoy et al, 2016)	IL1β	Interleukin 1 beta	rs1143634 (C + 3953T) 1.1	-	p = 0.0635	-	-	AW	AW	48	88	45	54	#=by person	N	0.654545	0.385524	1.11129	NR	NR	-	-	-	-	-	-	-	-	-	-	-	-	French-Canadian	None	HDI/MDI/TDI	TBD	Yucesoy	2016	-	Table 2
(Yucesoy et al, 2016)	IL1β	Interleukin 1 beta	rs1143634 (C + 3953T) 1.2					AW	AW	43	46	50	96	#=by person	N	1.79478	1.04775	3.07444	NR	NR	-	-	-	-	-	-	-	-	-	-	-	-	French-Canadian	None	HDI/MDI/TDI	TBD	Yucesoy	2016	-	Table 2
(Yucesoy et al, 2016)	IL1β	Interleukin 1 beta	rs1143634 (C + 3953T) 2.2					AW	AW	2	8	91	134	#=by person	N	0.368132	0.076418	1.77342	NR	NR	-	-	-	-	-	-	-	-	-	-	-	-	French-Canadian	None	HDI/MDI/TDI	TBD	Yucesoy	2016	-	Table 2
(Yucesoy et al, 2016)	IL1β	Interleukin 1 beta	rs16944 (C-511T) 1.1	-	p = 0.8735	-	-	AW	AW	38	63	55	79	#=by person	N	0.866378	0.510124	1.47143	NR	NR	-	-	-	-	-	-	-	-	-	-	-	-	French-Canadian	None	HDI/MDI/TDI	TBD	Yucesoy	2016	-	Table 2
(Yucesoy et al, 2016)	IL1β	Interleukin 1 beta	rs16944 (C-511T) 1.2					AW	AW	40	58	53	84	#=by person	N	1.09304	0.643616	1.85628	NR	NR	-	-	-	-	-	-	-	-	-	-	-	-	French-Canadian	None	HDI/MDI/TDI	TBD	Yucesoy	2016	-	Table 2
(Yucesoy et al, 2016)	IL1β	Interleukin 1 beta	rs16944 (C-511T) 2.2					AW	AW	15	21	78	121	#=by person	N	1.10806	0.538737	2.27902	NR	NR	-	-	-	-	-	-	-	-	-	-	-	-	French-Canadian	None	HDI/MDI/TDI	TBD	Yucesoy	2016	-	Table 2
(Yucesoy et al, 2016)	IL1 RN	Interleukin 1 RN	rs419598 (IL1 RN, T + 2018C) 1.1	-	p = 1.0000	-	-	AW	AW	50	75	44	67	#=by person	N	1.01515	0.602198	1.71128	NR	NR	-	-	-	-	-	-	-	-	-	-	-	-	French-Canadian	None	HDI/MDI/TDI	TBD	Yucesoy	2016	-	Table 2
(Yucesoy et al, 2016)	IL1 RN	Interleukin 1 RN	rs419598 (IL1 RN, T + 2018C) 1.2					AW	AW	37	56	57	86	#=by person	N	0.996867	0.584782	1.69934	NR	NR	-	-	-	-	-	-	-	-	-	-	-	-	French-Canadian	None	HDI/MDI/TDI	TBD	Yucesoy	2016	-	Table 2
(Yucesoy et al, 2016)	IL1 RN	Interleukin 1 RN	rs419598 (IL1 RN, T + 2018C) 2.2					AW	AW	7	11	87	131	#=by person	N	0.958203	0.357596	2.56757	NR	NR	-	-	-	-	-	-	-	-	-	-	-	-	French-Canadian	None	HDI/MDI/TDI	TBD	Yucesoy	2016	-	Table 2
(Yucesoy et al, 2016)	TGFB	Transforming growth factor beta	rs1800469 (C-509T) 1.1	-	p = 0.1693	-	-	AW	AW	53	63	40	79	#=by person	N	1.66151	0.980538	2.8154	NR	NR	-	-	-	-	-	-	-	-	-	-	-	-	French-Canadian	None	HDI/MDI/TDI	TBD	Yucesoy	2016	-	Table 2
(Yucesoy et al, 2016)	TGFB	Transforming growth factor beta	rs1800469 (C-509T) 1.2					AW	AW	30	61	63	81	#=by person	N	0.632319	0.365836	1.09291	NR	NR	-	-	-	-	-	-	-	-	-	-	-	-	French-Canadian	None	HDI/MDI/TDI	TBD	Yucesoy	2016	-	Table 2
(Yucesoy et al, 2016)	TGFB	Transforming growth factor beta	rs1800469 (C-509T) 2.2					AW	AW	10	18	83	124	#=by person	N	0.829987	0.365008	1.8873	NR	NR	-	-	-	-	-	-	-	-	-	-	-	-	French-Canadian	None	HDI/MDI/TDI	TBD	Yucesoy	2016	-	Table 2
(Yucesoy et al, 2016)	TGFB	Transforming growth factor beta	rs1982073 (TGFB codon 10, T/C) 1.1	-	p = 0.4746	-	-	AW	AW	34	55	53	86	#=by person	N	1.00309	0.580057	1.73463	NR	NR	-	-	-	-	-	-	-	-	-	-	-	-	French-Canadian	None	HDI/MDI/TDI	TBD	Yucesoy	2016	-	Table 2
(Yucesoy et al, 2016)	TGFB	Transforming growth factor beta	rs1982073 (TGFB codon 10, T/C) 1.2					AW	AW	33	62	54	79	#=by person	N	0.778674	0.451046	1.34428	NR	NR	-	-	-	-	-	-	-	-	-	-	-	-	French-Canadian	None	HDI/MDI/TDI	TBD	Yucesoy	2016	-	Table 2
(Yucesoy et al, 2016)	TGFB	Transforming growth factor beta	rs1982073 (TGFB codon 10, T/C) 2.2					AW	AW	20	24	67	117	#=by person	N	1.45522	0.748331	2.82987	NR	NR	-	-	-	-	-	-	-	-	-	-	-	-	French-Canadian	None	HDI/MDI/TDI	TBD	Yucesoy	2016	-	Table 2
(Yucesoy et al, 2016)	TNFα	Transforming growth factor alpha	rs361525 (G-238A) 1.1	-	p = 0.7369	-	-	AW	AW	86	129	7	13	#=by person	N	1.2381	0.474761	3.22874	NR	NR	-	-	-	-	-	-	-	-	-	-	-	-	French-Canadian	None	HDI/MDI/TDI	TBD	Yucesoy	2016	-	Table 2
(Yucesoy et al, 2016)	TNFα	Transforming growth factor alpha	rs361525 (G-238A) 1.2					AW	AW	7	11	86	131	#=by person	N	0.969345	0.36166	2.5981	NR	NR	-	-	-	-	-	-	-	-	-	-	-	-	French-Canadian	None	HDI/MDI/TDI	TBD	Yucesoy	2016	-	Table 2
(Yucesoy et al, 2016)	TNFα	Transforming growth factor alpha	rs361525 (G-238A) 2.2					AW	AW	0.5	2.5	93.5	140.5	#=by person	Y	0.300535	0.0142663	6.3311	NR	NR	-	-	-	-	-	-	-	-	-	-	-	-	French-Canadian	None	HDI/MDI/TDI	TBD	Yucesoy	2016	-	Table 2
(Yucesoy et al, 2016)	TNFα	Transforming growth factor alpha	rs1800629 (G-308A) 1.1	-	p = 0.0996	-	-	AW	AW	56	104	37	38	#=by person	N	0.553015	0.316776	0.96543	NR	NR	-	-	-	-	-	-	-	-	-	-	-	-	French-Canadian	None	HDI/MDI/TDI	TBD	Yucesoy	2016	-	Table 2
(Yucesoy et al, 2016)	TNFα	Transforming growth factor alpha	rs1800629 (G-308A) 1.2					AW	AW	33	35	60	107	#=by person	N	1.68143	0.94989	2.97635	NR	NR	-	-	-	-	-	-	-	-	-	-	-	-	French-Canadian	None	HDI/MDI/TDI	TBD	Yucesoy	2016	-	Table 2
(Yucesoy et al, 2016)	TNFα	Transforming growth factor alpha	rs1800629 (G-308A) 2.2					AW	AW	4	3	89	139	#=by person	N	2.0824	0.455245	9.52537	NR	NR	-	-	-	-	-	-	-	-	-	-	-	-	French-Canadian	None	HDI/MDI/TDI	TBD	Yucesoy	2016	-	Table 2
(Yucesoy et al, 2016)	ADAM33	A disintegrin and metalloprotease domain 33	rs3918396	-	OR = 0.57 (0.08-4.05), p = 0.572	-	-	AW	AW	Additive Logistic regression model, major variant versus minor variant, adjusted for smoking status, duration of exposure, age	NA	NA	NA	NA	NA	NA	NA	NA	NA	NA	-	-	-	-	-	-	-	-	-	-	-	-	French-Canadian	Smoking status, duration of exposure, age	HDI/MDI/TDI	TBD	Yucesoy	2016	-	Table 3
(Yucesoy et al, 2016)	ADAM33	A disintegrin and metalloprotease domain 33	rs597980	-	OR = 0.88 (0.33-2.35), p = 0.799	-	-	AW	AW	Additive Logistic regression model, major variant versus minor variant, adjusted for smoking status, duration of exposure, age	NA	NA	NA	NA	NA	NA	NA	NA	NA	NA	-	-	-	-	-	-	-	-	-	-	-	-	French-Canadian	Smoking status, duration of exposure, age	HDI/MDI/TDI	TBD	Yucesoy	2016	-	Table 3
(Yucesoy et al, 2016)	ADAM33	A disintegrin and metalloprotease domain 33	rs2280091	-	OR = 1.63 (0.75-3.53), p = 0.216	-	-	AW	AW	Additive Logistic regression model, heterozygotes versus major genotype, adjusted for smoking status, duration of exposure, age	NA	NA	NA	NA	NA	NA	NA	NA	NA	NA	-	-	-	-	-	-	-	-	-	-	-	-	French-Canadian	Smoking status, duration of exposure, age	HDI/MDI/TDI	TBD	Yucesoy	2016	-	Table 3
(Yucesoy et al, 2016)	ALOX5	Arachidonate 5-lipoxygenase	rs4986832	-	OR = 1.81 (0.30-10.98), p = 0.517	-	-	AW	AW	Additive Logistic regression model, major variant versus minor variant, adjusted for smoking status, duration of exposure, age	NA	NA	NA	NA	NA	NA	NA	NA	NA	NA	-	-	-	-	-	-	-	-	-	-	-	-	French-Canadian	Smoking status, duration of exposure, age	HDI/MDI/TDI	TBD	Yucesoy	2016	-	Table 3
(Yucesoy et al, 2016)	PTGS1	Prostaglandin-endoperoxide synthase 1	rs5788	-	OR = 0.54 (0.10-3.02), p = 0.479	-	-	AW	AW	Additive Logistic regression model, major variant versus minor variant, adjusted for smoking status, duration of exposure, age	NA	NA	NA	NA	NA	NA	NA	NA	NA	NA	-	-	-	-	-	-	-	-	-	-	-	-	French-Canadian	Smoking status, duration of exposure, age	HDI/MDI/TDI	TBD	Yucesoy	2016	-	Table 3
(Yucesoy et al, 2016)	PTGS2	Prostaglandin-endoperoxide synthase 2	rs20417	-	OR = 5.99 (0.98-36.57), p = 0.053	-	-	AW	AW	Additive Logistic regression model, major variant versus minor variant, adjusted for smoking status, duration of exposure, age	NA	NA	NA	NA	NA	NA	NA	NA	NA	NA	-	-	-	-	-	-	-	-	-	-	-	-	French-Canadian	Smoking status, duration of exposure, age	HDI/MDI/TDI	TBD	Yucesoy	2016	-	Table 3
(Yucesoy et al, 2016)	PTGS2	Prostaglandin-endoperoxide synthase 2	rs5277	-	OR = 1.14 (0.54-2.37), p = 0.734	-	-	AW	AW	Additive Logistic regression model, heterozygotes versus major genotype, adjusted for smoking status, duration of exposure, age	NA	NA	NA	NA	NA	NA	NA	NA	NA	NA	-	-	-	-	-	-	-	-	-	-	-	-	French-Canadian	Smoking status, duration of exposure, age	HDI/MDI/TDI	TBD	Yucesoy	2016	-	Table 3
(Yucesoy et al, 2016)	GDF15	Non-steroidal anti-inflammatory drug activated gene	rs1058587	-	OR = 0.42 (0.06-2.91), p = 0.379	-	-	AW	AW	Additive Logistic regression model, major variant versus minor variant, adjusted for smoking status, duration of exposure, age	NA	NA	NA	NA	NA	NA	NA	NA	NA	NA	-	-	-	-	-	-	-	-	-	-	-	-	French-Canadian	Smoking status, duration of exposure, age	HDI/MDI/TDI	TBD	Yucesoy	2016	-	Table 3
(Yucesoy et al, 2016)	GDF15	Non-steroidal anti-inflammatory drug activated gene	rs1059519	-	OR = 0.94 (0.31-2.81), p = 0.907	-	-	AW	AW	Additive Logistic regression model, major variant versus minor variant, adjusted for smoking status, duration of exposure, age	NA	NA	NA	NA	NA	NA	NA	NA	NA	NA	-	-	-	-	-	-	-	-	-	-	-	-	French-Canadian	Smoking status, duration of exposure, age	HDI/MDI/TDI	TBD	Yucesoy	2016	-	Table 3
(Yucesoy et al, 2016)	IL10	Interleukin 10	rs1800896	-	OR = 1.71 (0.67-4.37), p = 0.264	-	-	AW	AW	Additive Logistic regression model, major variant versus minor variant, adjusted for smoking status, duration of exposure, age	NA	NA	NA	NA	NA	NA	NA	NA	NA	NA	-	-	-	-	-	-	-	-	-	-	-	-	French-Canadian	Smoking status, duration of exposure, age	HDI/MDI/TDI	TBD	Yucesoy	2016	-	Table 3
(Yucesoy et al, 2016)	IL10	Interleukin 10	rs1800871	-	OR = 0.32 (0.07-1.40), p = 0.131	-	-	AW	AW	Additive Logistic regression model, major variant versus minor variant, adjusted for smoking status, duration of exposure, age	NA	NA	NA	NA	NA	NA	NA	NA	NA	NA	-	-	-	-	-	-	-	-	-	-	-	-	French-Canadian	Smoking status, duration of exposure, age	HDI/MDI/TDI	TBD	Yucesoy	2016	-	Table 3
(Yucesoy et al, 2016)	IL1α	Interleukin 1 alpha	rs17561	-	OR = 1.47 (0.52-4.18), p = 0.470	-	-	AW	AW	Additive Logistic regression model, major variant versus minor variant, adjusted for smoking status, duration of exposure, age	NA	NA	NA	NA	NA	NA	NA	NA	NA	NA	-	-	-	-	-	-	-	-	-	-	-	-	French-Canadian	Smoking status, duration of exposure, age	HDI/MDI/TDI	TBD	Yucesoy	2016	-	Table 3
(Yucesoy et al, 2016)	IL1β	Interleukin 1 beta	rs1143634	-	OR = 0.40 (0.07-2.33), p = 0.310	-	-	AW	AW	Additive Logistic regression model, major variant versus minor variant, adjusted for smoking status, duration of exposure, age	NA	NA	NA	NA	NA	NA	NA	NA	NA	NA	-	-	-	-	-	-	-	-	-	-	-	-	French-Canadian	Smoking status, duration of exposure, age	HDI/MDI/TDI	TBD	Yucesoy	2016	-	Table 3
(Yucesoy et al, 2016)	IL1β	Interleukin 1 beta	rs16944	-	OR = 0.75 (0.28-1.98), p = 0.557	-	-	AW	AW	Additive Logistic regression model, major variant versus minor variant, adjusted for smoking status, duration of exposure, age	NA	NA	NA	NA	NA	NA	NA	NA	NA	NA	-	-	-	-	-	-	-	-	-	-	-	-	French-Canadian	Smoking status, duration of exposure, age	HDI/MDI/TDI	TBD	Yucesoy	2016	-	Table 3
(Yucesoy et al, 2016)	IL1RN	Interleukin 1 RN	rs419598	-	OR = 0.84 (0.24-3.01), p = 0.792	-	-	AW	AW	Additive Logistic regression model, major variant versus minor variant, adjusted for smoking status, duration of exposure, age	NA	NA	NA	NA	NA	NA	NA	NA	NA	NA	-	-	-	-	-	-	-	-	-	-	-	-	French-Canadian	Smoking status, duration of exposure, age	HDI/MDI/TDI	TBD	Yucesoy	2016	-	Table 3
(Yucesoy et al, 2016)	TGFB	Transforming growth factor beta	rs1800469	-	OR = 0.41 (0.14-1.19), p = 0.101	-	-	AW	AW	Additive Logistic regression model, major variant versus minor variant, adjusted for smoking status, duration of exposure, age	NA	NA	NA	NA	NA	NA	NA	NA	NA	NA	-	-	-	-	-	-	-	-	-	-	-	-	French-Canadian	Smoking status, duration of exposure, age	HDI/MDI/TDI	TBD	Yucesoy	2016	-	Table 3
(Yucesoy et al, 2016)	TGFB	Transforming growth factor beta	rs1982073	-	OR = 0.77 (0.30-1.96), p = 0.581	-	-	AW	AW	Additive Logistic regression model, major variant versus minor variant, adjusted for smoking status, duration of exposure, age	NA	NA	NA	NA	NA	NA	NA	NA	NA	NA	-	-	-	-	-	-	-	-	-	-	-	-	French-Canadian	Smoking status, duration of exposure, age	HDI/MDI/TDI	TBD	Yucesoy	2016	-	Table 3
(Yucesoy et al, 2016)	TNFα	Transforming growth factor alpha	rs361525	-	OR = 0.81 (0.25-2.59), p = 0.723	-	-	AW	AW	Additive Logistic regression model, heterozygotes versus major genotype, adjusted for smoking status, duration of exposure, age	NA	NA	NA	NA	NA	NA	NA	NA	NA	NA	-	-	-	-	-	-	-	-	-	-	-	-	French-Canadian	Smoking status, duration of exposure, age	HDI/MDI/TDI	TBD	Yucesoy	2016	-	Table 3
(Yucesoy et al, 2016)	TNFα	Transforming growth factor alpha	rs1800629	-	OR = 0.43 (0.05-4.03), p = 0.456	-	-	AW	AW	Additive Logistic regression model, major variant versus minor variant, adjusted for smoking status, duration of exposure, age	NA	NA	NA	NA	NA	NA	NA	NA	NA	NA	-	-	-	-	-	-	-	-	-	-	-	-	French-Canadian	Smoking status, duration of exposure, age	HDI/MDI/TDI	TBD	Yucesoy	2016	-	Table 3
(Yucesoy et al, 2016)	ADAM33	A disintegrin and metalloprotease domain 33	rs3918396	-	OR = 0.50 (0.19-1.30), p = 0.155	-	-	AW	AW	Dominant Logistic regression model, major variant versus minor variant, adjusted for smoking status, duration of exposure, age	NA	NA	NA	NA	NA	NA	NA	NA	NA	NA	-	-	-	-	-	-	-	-	-	-	-	-	French-Canadian	Smoking status, duration of exposure, age	HDI/MDI/TDI	TBD	Yucesoy	2016	-	Table 3
(Yucesoy et al, 2016)	ADAM33	A disintegrin and metalloprotease domain 33	rs597980	-	OR = 1.35 (0.63-2.89), p = 0.488	-	-	AW	AW	Dominant Logistic regression model, major variant versus minor variant, adjusted for smoking status, duration of exposure, age	NA	NA	NA	NA	NA	NA	NA	NA	NA	NA	-	-	-	-	-	-	-	-	-	-	-	-	French-Canadian	Smoking status, duration of exposure, age	HDI/MDI/TDI	TBD	Yucesoy	2016	-	Table 3
(Yucesoy et al, 2016)	ADAM33	A disintegrin and metalloprotease domain 33	rs2280091	-	OR = 1.81 (0.85-3.87), p = 0.124	-	-	AW	AW	Dominant Logistic regression model, major variant versus minor variant, adjusted for smoking status, duration of exposure, age	NA	NA	NA	NA	NA	NA	NA	NA	NA	NA	-	-	-	-	-	-	-	-	-	-	-	-	French-Canadian	Smoking status, duration of exposure, age	HDI/MDI/TDI	TBD	Yucesoy	2016	-	Table 3
(Yucesoy et al, 2016)	ALOX5	Arachidonate 5-lipoxygenase	rs4986832	-	OR = 1.06 (0.52-2.18), p = 0.874	-	-	AW	AW	Dominant Logistic regression model, major variant versus minor variant, adjusted for smoking status, duration of exposure, age	NA	NA	NA	NA	NA	NA	NA	NA	NA	NA	-	-	-	-	-	-	-	-	-	-	-	-	French-Canadian	Smoking status, duration of exposure, age	HDI/MDI/TDI	TBD	Yucesoy	2016	-	Table 3
(Yucesoy et al, 2016)	PTGS2	Prostaglandin-endoperoxide synthase 2	rs20417	-	OR = 0.99 (0.50-1.97), p = 0.969	-	-	AW	AW	Dominant Logistic regression model, major variant versus minor variant, adjusted for smoking status, duration of exposure, age	NA	NA	NA	NA	NA	NA	NA	NA	NA	NA	-	-	-	-	-	-	-	-	-	-	-	-	French-Canadian	Smoking status, duration of exposure, age	HDI/MDI/TDI	TBD	Yucesoy	2016	-	Table 3
(Yucesoy et al, 2016)	PTGS2	Prostaglandin-endoperoxide synthase 2	rs5277	-	OR = 1.02 (0.49-2.10), p = 0.963	-	-	AW	AW	Dominant Logistic regression model, major variant versus minor variant, adjusted for smoking status, duration of exposure, age	NA	NA	NA	NA	NA	NA	NA	NA	NA	NA	-	-	-	-	-	-	-	-	-	-	-	-	French-Canadian	Smoking status, duration of exposure, age	HDI/MDI/TDI	TBD	Yucesoy	2016	-	Table 3
(Yucesoy et al, 2016)	GDF15	Non-steroidal anti-inflammatory drug activated gene	rs1058587	-	OR = 0.97 (0.50-1.86), p = 0.923	-	-	AW	AW	Dominant Logistic regression model, major variant versus minor variant, adjusted for smoking status, duration of exposure, age	NA	NA	NA	NA	NA	NA	NA	NA	NA	NA	-	-	-	-	-	-	-	-	-	-	-	-	French-Canadian	Smoking status, duration of exposure, age	HDI/MDI/TDI	TBD	Yucesoy	2016	-	Table 3
(Yucesoy et al, 2016)	GDF15	Non-steroidal anti-inflammatory drug activated gene	rs1059519	-	OR = 0.93 (0.48-1.81), p = 0.830	-	-	AW	AW	Dominant Logistic regression model, major variant versus minor variant, adjusted for smoking status, duration of exposure, age	NA	NA	NA	NA	NA	NA	NA	NA	NA	NA	-	-	-	-	-	-	-	-	-	-	-	-	French-Canadian	Smoking status, duration of exposure, age	HDI/MDI/TDI	TBD	Yucesoy	2016	-	Table 3
(Yucesoy et al, 2016)	IL10	Interleukin 10	rs1800896	-	OR = 0.95 (0.47-1.93), p = 0.882	-	-	AW	AW	Dominant Logistic regression model, major variant versus minor variant, adjusted for smoking status, duration of exposure, age	NA	NA	NA	NA	NA	NA	NA	NA	NA	NA	-	-	-	-	-	-	-	-	-	-	-	-	French-Canadian	Smoking status, duration of exposure, age	HDI/MDI/TDI	TBD	Yucesoy	2016	-	Table 3
(Yucesoy et al, 2016)	IL10	Interleukin 10	rs1800871	-	OR = 0.58 (0.30-1.12), p = 0.105	-	-	AW	AW	Dominant Logistic regression model, major variant versus minor variant, adjusted for smoking status, duration of exposure, age	NA	NA	NA	NA	NA	NA	NA	NA	NA	NA	-	-	-	-	-	-	-	-	-	-	-	-	French-Canadian	Smoking status, duration of exposure, age	HDI/MDI/TDI	TBD	Yucesoy	2016	-	Table 3
(Yucesoy et al, 2016)	IL1α	Interleukin 1 alpha	rs17561	-	OR = 1.33 (0.69-2.53), p = 0.396	-	-	AW	AW	Dominant Logistic regression model, major variant versus minor variant, adjusted for smoking status, duration of exposure, age	NA	NA	NA	NA	NA	NA	NA	NA	NA	NA	-	-	-	-	-	-	-	-	-	-	-	-	French-Canadian	Smoking status, duration of exposure, age	HDI/MDI/TDI	TBD	Yucesoy	2016	-	Table 3
(Yucesoy et al, 2016)	IL1β	Interleukin 1 beta	rs1143634	-	OR = 1.34 (0.69-2.57), p = 0.387	-	-	AW	AW	Dominant Logistic regression model, major variant versus minor variant, adjusted for smoking status, duration of exposure, age	NA	NA	NA	NA	NA	NA	NA	NA	NA	NA	-	-	-	-	-	-	-	-	-	-	-	-	French-Canadian	Smoking status, duration of exposure, age	HDI/MDI/TDI	TBD	Yucesoy	2016	-	Table 3
(Yucesoy et al, 2016)	IL1β	Interleukin 1 beta	rs16944	-	OR = 1.02 (0.53-1.97), p = 0.949	-	-	AW	AW	Dominant Logistic regression model, major variant versus minor variant, adjusted for smoking status, duration of exposure, age	NA	NA	NA	NA	NA	NA	NA	NA	NA	NA	-	-	-	-	-	-	-	-	-	-	-	-	French-Canadian	Smoking status, duration of exposure, age	HDI/MDI/TDI	TBD	Yucesoy	2016	-	Table 3
(Yucesoy et al, 2016)	IL1RN	Interleukin 1 RN	rs419598	-	OR = 0.96 (0.50-1.84), p = 0.901	-	-	AW	AW	Dominant Logistic regression model, major variant versus minor variant, adjusted for smoking status, duration of exposure, age	NA	NA	NA	NA	NA	NA	NA	NA	NA	NA	-	-	-	-	-	-	-	-	-	-	-	-	French-Canadian	Smoking status, duration of exposure, age	HDI/MDI/TDI	TBD	Yucesoy	2016	-	Table 3
(Yucesoy et al, 2016)	TGFB	Transforming growth factor beta	rs1982073	-	OR = 0.61 (0.30-1.23), p = 0.167	-	-	AW	AW	Dominant Logistic regression model, major variant versus minor variant, adjusted for smoking status, duration of exposure, age	NA	NA	NA	NA	NA	NA	NA	NA	NA	NA	-	-	-	-	-	-	-	-	-	-	-	-	French-Canadian	Smoking status, duration of exposure, age	HDI/MDI/TDI	TBD	Yucesoy	2016	-	Table 3
(Yucesoy et al, 2016)	TNFα	Transforming growth factor alpha	rs361525	-	OR = 0.59 (0.19-1.84), p = 0.364	-	-	AW	AW	Dominant Logistic regression model, major variant versus minor variant, adjusted for smoking status, duration of exposure, age	NA	NA	NA	NA	NA	NA	NA	NA	NA	NA	-	-	-	-	-	-	-	-	-	-	-	-	French-Canadian	Smoking status, duration of exposure, age	HDI/MDI/TDI	TBD	Yucesoy	2016	-	Table 3
(Yucesoy et al, 2016)	ADAM33	A disintegrin and metalloprotease domain 33	rs3918396	-	OR = 0.63 (0.09-4.46), p = 0.645	-	-	AW	AW	Recessive Logistic regression model, major variant versus minor variant, adjusted for smoking status, duration of exposure, age	NA	NA	NA	NA	NA	NA	NA	NA	NA	NA	-	-	-	-	-	-	-	-	-	-	-	-	French-Canadian	Smoking status, duration of exposure, age	HDI/MDI/TDI	TBD	Yucesoy	2016	-	Table 3
(Yucesoy et al, 2016)	ADAM33	A disintegrin and metalloprotease domain 33	rs597980	-	OR = 0.64 (0.28-1.44), p = 0.279	-	-	AW	AW	Recessive Logistic regression model, major variant versus minor variant, adjusted for smoking status, duration of exposure, age	NA	NA	NA	NA	NA	NA	NA	NA	NA	NA	-	-	-	-	-	-	-	-	-	-	-	-	French-Canadian	Smoking status, duration of exposure, age	HDI/MDI/TDI	TBD	Yucesoy	2016	-	Table 3
(Yucesoy et al, 2016)	ADAM33	A disintegrin and metalloprotease domain 33	rs2280091	-	N/A (no minor genotype)	-	-	AW	AW	Recessive Logistic regression model, major variant versus minor variant, adjusted for smoking status, duration of exposure, age	NA	NA	NA	NA	NA	NA	NA	NA	NA	NA	-	-	-	-	-	-	-	-	-	-	-	-	French-Canadian	Smoking status, duration of exposure, age	HDI/MDI/TDI	TBD	Yucesoy	2016	-	Table 3
(Yucesoy et al, 2016)	ALOX5	Arachidonate 5-lipoxygenase	rs4986832	-	OR = 1.82 (0.31-10.81), p = 0.512	-	-	AW	AW	Recessive Logistic regression model, major variant versus minor variant, adjusted for smoking status, duration of exposure, age	NA	NA	NA	NA	NA	NA	NA	NA	NA	NA	-	-	-	-	-	-	-	-	-	-	-	-	French-Canadian	Smoking status, duration of exposure, age	HDI/MDI/TDI	TBD	Yucesoy	2016	-	Table 3
(Yucesoy et al, 2016)	PTGS1	Prostaglandin-endoperoxide synthase 1	rs5788	-	OR = 0.71 (0.13-3.77), p = 0.688	-	-	AW	AW	Recessive Logistic regression model, major variant versus minor variant, adjusted for smoking status, duration of exposure, age	NA	NA	NA	NA	NA	NA	NA	NA	NA	NA	-	-	-	-	-	-	-	-	-	-	-	-	French-Canadian	Smoking status, duration of exposure, age	HDI/MDI/TDI	TBD	Yucesoy	2016	-	Table 3
(Yucesoy et al, 2016)	PTGS2	Prostaglandin-endoperoxide synthase 2	rs5277	-	N/A (no minor genotype)	-	-	AW	AW	Recessive Logistic regression model, major variant versus minor variant, adjusted for smoking status, duration of exposure, age	NA	NA	NA	NA	NA	NA	NA	NA	NA	NA	-	-	-	-	-	-	-	-	-	-	-	-	French-Canadian	Smoking status, duration of exposure, age	HDI/MDI/TDI	TBD	Yucesoy	2016	-	Table 3
(Yucesoy et al, 2016)	GDF15	Non-steroidal anti-inflammatory drug activated gene	rs1058587	-	OR = 0.41 (0.06-2.79), p = 0.365	-	-	AW	AW	Recessive Logistic regression model, major variant versus minor variant, adjusted for smoking status, duration of exposure, age	NA	NA	NA	NA	NA	NA	NA	NA	NA	NA	-	-	-	-	-	-	-	-	-	-	-	-	French-Canadian	Smoking status, duration of exposure, age	HDI/MDI/TDI	TBD	Yucesoy	2016	-	Table 3
(Yucesoy et al, 2016)	GDF15	Non-steroidal anti-inflammatory drug activated gene	rs1059519	-	OR = 0.98 (0.35-2.74), p = 0.962	-	-	AW	AW	Recessive Logistic regression model, major variant versus minor variant, adjusted for smoking status, duration of exposure, age	NA	NA	NA	NA	NA	NA	NA	NA	NA	NA	-	-	-	-	-	-	-	-	-	-	-	-	French-Canadian	Smoking status, duration of exposure, age	HDI/MDI/TDI	TBD	Yucesoy	2016	-	Table 3
(Yucesoy et al, 2016)	IL10	Interleukin 10	rs1800896	-	OR = 2.04 (0.90-4.60), p = 0.087	-	-	AW	AW	Recessive Logistic regression model, major variant versus minor variant, adjusted for smoking status, duration of exposure, age	NA	NA	NA	NA	NA	NA	NA	NA	NA	NA	-	-	-	-	-	-	-	-	-	-	-	-	French-Canadian	Smoking status, duration of exposure, age	HDI/MDI/TDI	TBD	Yucesoy	2016	-	Table 3
(Yucesoy et al, 2016)	IL10	Interleukin 10	rs1800871	-	OR = 0.39 (0.09-1.63), p = 0.196	-	-	AW	AW	Recessive Logistic regression model, major variant versus minor variant, adjusted for smoking status, duration of exposure, age	NA	NA	NA	NA	NA	NA	NA	NA	NA	NA	-	-	-	-	-	-	-	-	-	-	-	-	French-Canadian	Smoking status, duration of exposure, age	HDI/MDI/TDI	TBD	Yucesoy	2016	-	Table 3
(Yucesoy et al, 2016)	IL1α	Interleukin 1 alpha	rs17561	-	OR = 1.32 (0.49-3.60), p = 0.584	-	-	AW	AW	Recessive Logistic regression model, major variant versus minor variant, adjusted for smoking status, duration of exposure, age	NA	NA	NA	NA	NA	NA	NA	NA	NA	NA	-	-	-	-	-	-	-	-	-	-	-	-	French-Canadian	Smoking status, duration of exposure, age	HDI/MDI/TDI	TBD	Yucesoy	2016	-	Table 3
(Yucesoy et al, 2016)	IL1β	Interleukin 1 beta	rs1143634	-	OR = 0.34 (0.06-1.90), p = 0.219	-	-	AW	AW	Recessive Logistic regression model, major variant versus minor variant, adjusted for smoking status, duration of exposure, age	NA	NA	NA	NA	NA	NA	NA	NA	NA	NA	-	-	-	-	-	-	-	-	-	-	-	-	French-Canadian	Smoking status, duration of exposure, age	HDI/MDI/TDI	TBD	Yucesoy	2016	-	Table 3
(Yucesoy et al, 2016)	IL1β	Interleukin 1 beta	rs16944	-	OR = 0.70 (0.28-1.74), p = 0.440	-	-	AW	AW	Recessive Logistic regression model, major variant versus minor variant, adjusted for smoking status, duration of exposure, age	NA	NA	NA	NA	NA	NA	NA	NA	NA	NA	-	-	-	-	-	-	-	-	-	-	-	-	French-Canadian	Smoking status, duration of exposure, age	HDI/MDI/TDI	TBD	Yucesoy	2016	-	Table 3
(Yucesoy et al, 2016)	IL1RN	Interleukin 1 RN	rs419598	-	OR = 0.85 (0.24-2.94), p = 0.795	-	-	AW	AW	Recessive Logistic regression model, major variant versus minor variant, adjusted for smoking status, duration of exposure, age	NA	NA	NA	NA	NA	NA	NA	NA	NA	NA	-	-	-	-	-	-	-	-	-	-	-	-	French-Canadian	Smoking status, duration of exposure, age	HDI/MDI/TDI	TBD	Yucesoy	2016	-	Table 3
(Yucesoy et al, 2016)	TGFB	Transforming growth factor beta	rs1800469	-	OR = 0.64 (0.23-1.74), p = 0.380	-	-	AW	AW	Recessive Logistic regression model, major variant versus minor variant, adjusted for smoking status, duration of exposure, age	NA	NA	NA	NA	NA	NA	NA	NA	NA	NA	-	-	-	-	-	-	-	-	-	-	-	-	French-Canadian	Smoking status, duration of exposure, age	HDI/MDI/TDI	TBD	Yucesoy	2016	-	Table 3
(Yucesoy et al, 2016)	TGFB	Transforming growth factor beta	rs1982073	-	OR = 1.05 (0.45-2.44), p = 0.915	-	-	AW	AW	Recessive Logistic regression model, major variant versus minor variant, adjusted for smoking status, duration of exposure, age	NA	NA	NA	NA	NA	NA	NA	NA	NA	NA	-	-	-	-	-	-	-	-	-	-	-	-	French-Canadian	Smoking status, duration of exposure, age	HDI/MDI/TDI	TBD	Yucesoy	2016	-	Table 3
(Yucesoy et al, 2016)	TNFα	Transforming growth factor alpha	rs361525	-	N/A (no minor genotype)	-	-	AW	AW	Recessive Logistic regression model, major variant versus minor variant, adjusted for smoking status, duration of exposure, age	NA	NA	NA	NA	NA	NA	NA	NA	NA	NA	-	-	-	-	-	-	-	-	-	-	-	-	French-Canadian	Smoking status, duration of exposure, age	HDI/MDI/TDI	TBD	Yucesoy	2016	-	Table 3
(Yucesoy et al, 2016)	TNFα	Transforming growth factor alpha	rs1800629	-	OR = 0.34 (0.04-3.12), p = 0.341	-	-	AW	AW	Recessive Logistic regression model, major variant versus minor variant, adjusted for smoking status, duration of exposure, age	NA	NA	NA	NA	NA	NA	NA	NA	NA	NA	-	-	-	-	-	-	-	-	-	-	-	-	French-Canadian	Smoking status, duration of exposure, age	HDI/MDI/TDI	TBD	Yucesoy	2016	-	Table 3

## Sheet: GWAS Markers_Data
Statistically significant susceptibility marker associations from genome wide association studies (GWAS)
Acronyms: CI: Confidence Interval, NC: Normal healthy controls, NR: not reported
SNP (rs #)	Chr	Position	Gene Abbreviations	Feature (intron, etc)	Genotype (major/ minor)	Risk Allele	Nonrisk Allele	MAF Cases	MAF Controls	p-value	Analysis model	Odds Ratio compared to NC	Lower CI	Upper CI	Types of Diisocyanate Exposures	Population's Country/ Ethnicity	Adjusted Confounders	Study (authors, year)
rs9319321	13q12	26313673	-	-	A/T	T	NR	0.42	0.29	2.55e-06	Recessive	5.2	2.47	10.92	TDI	Korean	None	(Kim et al, 2009)
rs10762058	10q21	67758514	CTNNA3	Not reported	C/G	G	NR	0.38	0.25	5.84e-06	Recessive	5	2.36	10.6	TDI	Korean	None	(Kim et al, 2009)
rs16937883	9p21	20088711	-	-	A/G	G	NR	0.1	0.02	6.59e-06	Dominant	5.29	2.41	11.61	TDI	Korean	None	(Kim et al, 2009)
rs1828187	5q31	138200119	CTNNA1	Not reported	A/G	G	NR	0.14	0.04	1.24e-05	Dominant	3.92	2.06	7.45	TDI	Korean	None	(Kim et al, 2009)
rs9581762	13q12	26330051	-	-	G/A	A	NR	0.48	0.35	1.25e-05	Recessive	3.81	2.03	7.13	TDI	Korean	None	(Kim et al, 2009)
rs7088181	10q21	67749179	CTNNA3	Not reported	A/G	G	NR	0.36	0.25	1.41e-05	Recessive	4.88	2.26	10.55	TDI	Korean	None	(Kim et al, 2009)
rs365586	14q21	39523465	-	-	A/G	G	NR	0.42	0.28	1.44e-05	Recessive	4.89	2.26	10.58	TDI	Korean	None	(Kim et al, 2009)
rs6659077	1p21	98384992	-	-	C/T	T	NR	0.26	0.12	1.46e-05	Dominant	3.11	1.84	5.25	TDI	Korean	None	(Kim et al, 2009)
rs10515504	5q31	138250893	CTNNA1	Not reported	G/C	C	NR	0.14	0.05	1.89e-05	Dominant	3.79	2	7.17	TDI	Korean	None	(Kim et al, 2009)
rs4378283	10q21	67804815	CTNNA3	Not reported	G/A	A	NR	0.36	0.25	2.03e-05	Recessive	4.43	2.14	9.18	TDI	Korean	None	(Kim et al, 2009)
rs1927543	13q12	26330788	-	-	A/G	G	NR	0.47	0.34	2.08e-05	Recessive	3.75	1.99	7.1	TDI	Korean	None	(Kim et al, 2009)
rs10989747	9q22	95482176	-	-	A/G	G	NR	0.4	0.29	2.2e-05	Recessive	4.92	2.22	10.9	TDI	Korean	None	(Kim et al, 2009)
rs10043478	5q31	138216610	CTNNA1	Not reported	C/G	G	NR	0.14	0.05	2.22e-05	Dominant	3.74	1.98	7.07	TDI	Korean	None	(Kim et al, 2009)
rs6475409	9p21	20115259	-	-	G/A	A	NR	0.1	0.02	2.25e-05	Dominant	4.81	2.2	10.51	TDI	Korean	None	(Kim et al, 2009)
rs9327827	5q31	138210227	CTNNA1	Not reported	A/G	G	NR	0.15	0.05	2.43e-05	Dominant	3.7	1.96	6.97	TDI	Korean	None	(Kim et al, 2009)
rs7641301	3p23	30881421	GADL1	Not reported	G/A	A	NR	0.37	0.24	2.48e-05	Dominant	2.96	1.77	4.96	TDI	Korean	None	(Kim et al, 2009)
rs288016	5q31	138222887	CTNNA1	Not reported	T/C	C	NR	0.14	0.05	2.55e-05	Dominant	3.71	1.96	7.01	TDI	Korean	None	(Kim et al, 2009)
rs647439	10p15	6268419	PFKFB3	Not reported	A/G	A	NR	0.49	0.61	2.78e-05	Recessive	3.99	1.96	8.1	TDI	Korean	None	(Kim et al, 2009)
rs9544600	13q22	77252695	-	-	G/A	A	NR	0.09	0.02	2.9e-05	Dominant	5.32	2.26	12.53	TDI	Korean	None	(Kim et al, 2009)
rs17093738	14q24	70656401	PCNX	Not reported	T/C	T	NR	0.49	0.67	3e-05	Dominant	4.1	2.18	7.74	TDI	Korean	None	(Kim et al, 2009)
rs6832093	4q13	70597302	UGT2B4	Not reported	C/T	T	NR	0.3	0.25	3.11e-05	Recessive	4.3	2.07	8.92	TDI	Korean	None	(Kim et al, 2009)
rs12242465	10q24	99753156	CRTAC1	Not reported	G/A	A	NR	0.33	0.24	3.41e-05	Recessive	4.98	2.19	11.33	TDI	Korean	None	(Kim et al, 2009)
rs1012725	14q24	70675464	PCNX	Not reported	C/T	C	NR	0.48	0.67	3.41e-05	Dominant	3.98	2.12	7.5	TDI	Korean	None	(Kim et al, 2009)
rs10837012	11p12	38544846	C11orf74 or RAG2	Not reported	A/G	G	NR	0.43	0.3	3.43e-05	Dominant	3.12	1.8	5.43	TDI	Korean	None	(Kim et al, 2009)
rs176382	5q31	138254666	CTNNA1	Not reported	A/G	G	NR	0.14	0.05	3.61e-05	Dominant	3.59	1.91	6.76	TDI	Korean	None	(Kim et al, 2009)
rs288033	5q31	138241993	CTNNA1	Not reported	A/G	G	NR	0.14	0.05	3.61e-05	Dominant	3.59	1.91	6.76	TDI	Korean	None	(Kim et al, 2009)
rs10038162	5q31	138264654	CTNNA1	Not reported	G/A	A	NR	0.14	0.05	3.61e-05	Dominant	3.59	1.91	6.76	TDI	Korean	None	(Kim et al, 2009)
rs7599783	2p23	29445433	ALK	Not reported	T/C	T	NR	0.1	0.22	3.97e-05	Dominant	3.43	1.84	6.4	TDI	Korean	None	(Kim et al, 2009)
rs7599686	2p23	29445387	ALK	Not reported	T/C	T	NR	0.1	0.22	4.16e-05	Dominant	3.4	1.82	6.34	TDI	Korean	None	(Kim et al, 2009)
rs10094191	8p22	15455738	TUSC3	Not reported	C/T	T	NR	0.33	0.23	4.77e-05	Recessive	4.52	2.08	9.86	TDI	Korean	None	(Kim et al, 2009)
rs6475410	9p21	20115394	MLLT3 or SLC24A2 (we looked it up and found that this SNP is an intron of SLC4A2)	Not reported	C/T	T	NR	0.1	0.02	4.77e-05	Dominant	4.52	2.08	9.86	TDI	Korean	None	(Kim et al, 2009)
rs10803666	2q37	234620947	TRPM8	Not reported	G/C	C	NR	0.33	0.21	5.22e-05	Recessive	5.06	2.15	11.88	TDI	Korean	None	(Kim et al, 2009)
rs12434022	14q31	82815943	-	-	T/C	C	NR	0.42	0.31	5.62e-05	Recessive	3.65	1.89	7.06	TDI	Korean	None	(Kim et al, 2009)
rs4955348	3p23	30879848	GADL1	Not reported	A/G	G	NR	0.36	0.24	5.64e-05	Dominant	2.81	1.68	4.69	TDI	Korean	None	(Kim et al, 2009)
rs505699	10q24	99764066	CRTAC1	Not reported	G/A	A	NR	0.33	0.23	5.66e-05	Recessive	5.33	2.19	13	TDI	Korean	None	(Kim et al, 2009)
rs2810097	14q24	70503867	PCNX	Not reported	C/T	T	NR	0.48	0.66	5.96e-05	Dominant	0.29	0.16	0.55	TDI	Korean	None	(Kim et al, 2009)
rs1361684	6q14	82729246	IBTK	Not reported	G/A	A	NR	0.2	0.09	6.04e-05	Dominant	2.97	1.72	5.12	TDI	Korean	None	(Kim et al, 2009)
rs4697192	4p15	20527319	KCNIP4	Not reported	T/C	C	NR	0.45	0.34	6.11e-05	Recessive	3.44	1.83	6.44	TDI	Korean	None	(Kim et al, 2009)
rs11226159	11q22	103483750	PDGFD	Not reported	A/C	A	NR	0.08	0.19	6.18e-05	Dominant	3.69	1.87	7.3	TDI	Korean	None	(Kim et al, 2009)
rs4962619	10q25	126165298	LHPP	Not reported	G/C	C	NR	0.44	0.3	6.33e-05	Recessive	3.67	1.88	7.14	TDI	Korean	None	(Kim et al, 2009)
rs4666199	2p23	29446848	ALK	Not reported	T/C	T	NR	0.1	0.22	6.44e-05	Dominant	3.38	1.81	6.3	TDI	Korean	None	(Kim et al, 2009)
rs1335159	9p21	31137840	-	-	T/G	G	NR	0.1	0.03	6.46e-05	Dominant	4.18	1.98	8.8	TDI	Korean	None	(Kim et al, 2009)
rs10054135	5q35	169191703	DOCK2	Not reported	G/A	A	NR	0.15	0.06	6.49e-05	Dominant	3.28	1.79	5.99	TDI	Korean	None	(Kim et al, 2009)
rs10745760	12q23	95312137	PCTK2	Not reported	C/A	A	NR	0.46	0.33	6.52e-05	Recessive	3.42	1.83	6.41	TDI	Korean	None	(Kim et al, 2009)
rs1928980	9q33	116809497	ASTN2	Not reported	G/A	G	NR	0.2	0.33	6.52e-05	Dominant	2.89	1.7	4.91	TDI	Korean	None	(Kim et al, 2009)
rs17066903	5q34	164051406	-	-	G/A	A	NR	0.14	0.05	6.56e-05	Dominant	3.5	1.85	6.65	TDI	Korean	None	(Kim et al, 2009)
rs4446619	7q36	155541719	C7orf13	Not reported	C/T	T	NR	0.48	0.36	6.76e-05	Recessive	3.21	1.77	5.8	TDI	Korean	None	(Kim et al, 2009)
rs1354283	3p23	30879254	GADL1	Not reported	A/G	G	NR	0.36	0.23	6.91e-05	Dominant	2.78	1.66	4.66	TDI	Korean	None	(Kim et al, 2009)
rs2514988	8q24	119501289	SAMD12	Not reported	G/A	G	NR	0.43	0.6	7.34e-05	Dominant	3.18	1.81	5.57	TDI	Korean	None	(Kim et al, 2009)
rs4794022	17q21	44547497	IGF2BP1 or B4GALNT2	Not reported	A/G	G	NR	0.39	0.24	9.57e-05	Dominant	2.71	1.63	4.51	TDI	Korean	None	(Kim et al, 2009)
rs11079856	17q21	44545771	IGF2BP1 or B4GALNT2	Not reported	C/G	G	NR	0.39	0.24	9.57e-05	Dominant	2.71	1.63	4.51	TDI	Korean	None	(Kim et al, 2009)
rs1523133	17q21	44547775	IGF2BP1 or B4GALNT2	Not reported	T/C	C	NR	0.39	0.24	9.57e-05	Dominant	2.71	1.63	4.51	TDI	Korean	None	(Kim et al, 2009)
rs2509987	11q12	61968666	AHNAK	Not reported	C/G	G	NR	0.44	0.33	9.71e-05	Recessive	3.48	1.81	6.69	TDI	Korean	None	(Kim et al, 2009)
rs1418604	1p13	113548484	MAGI3 or LRIG2	Not reported	G/C	C	NR	0.1	0.03	9.76e-05	Dominant	4.18	1.95	9	TDI	Korean	None	(Kim et al, 2009)
rs12913832	15	28365618	HERC2	Intron	NR	A	NR	0.513	0.233	6.94e-14	NR	3.475	2.468	4.891	HDI/TDI/MDI	French Canadian and Spanish	None	(Yucesoy et al, 2015b)
rs12568266	1	4193551	-	-	NR	A	NR	0.127	0.029	6.2e-10	NR	5.017	2.859	8.803	HDI/TDI/MDI	French Canadian and Spanish	None	(Yucesoy et al, 2015b)
rs74380195	11	102887229	-	-	NR	G	NR	0.173	0.05	9.58e-10	NR	4.018	2.493	6.478	HDI/TDI/MDI	French Canadian and Spanish	None	(Yucesoy et al, 2015b)
rs76966929	11	102891066	-	-	NR	A	NR	0.173	0.05	9.58e-10	NR	4.018	2.493	6.478	HDI/TDI/MDI	French Canadian and Spanish	None	(Yucesoy et al, 2015b)
rs7588010	2	75473916	-	-	NR	A	NR	0.593	0.357	4.08e-09	NR	2.719	1.928	3.836	HDI/TDI/MDI	French Canadian and Spanish	None	(Yucesoy et al, 2015b)
rs908084	4	183543648	ODZ3	Intron	NR	A	NR	0.153	0.044	8.59e-09	NR	3.97	2.401	6.564	HDI/TDI/MDI	French Canadian and Spanish	None	(Yucesoy et al, 2015b)
rs2514805	8	95167247	CDH17	Intron	NR	G	NR	0.28	0.118	1.22e-08	NR	2.952	2.004	4.349	HDI/TDI/MDI	French Canadian and Spanish	None	(Yucesoy et al, 2015b)
rs16867528	5	15607448	-	-	NR	A	NR	0.068	0.01	1.65e-08	NR	7.391	3.291	16.598	HDI/TDI/MDI	French Canadian and Spanish	None	(Yucesoy et al, 2015b)
rs12143327	1	112610895	-	-	NR	A	NR	0.213	0.081	4.57e-08	NR	3.142	2.045	4.829	HDI/TDI/MDI	French Canadian and Spanish	None	(Yucesoy et al, 2015b)
rs79252495	15	26722016	-	-	NR	A	NR	0.12	0.032	5.85e-08	NR	4.25	2.415	7.477	HDI/TDI/MDI	French Canadian and Spanish	None	(Yucesoy et al, 2015b)
rs76684306	5	15616676	-	-	NR	G	NR	0.073	0.011	9.9e-08	NR	6.562	2.971	14.492	HDI/TDI/MDI	French Canadian and Spanish	None	(Yucesoy et al, 2015b)
rs118079879	12	41713306	-	-	NR	A	NR	0.073	0.013	1.25e-07	NR	5.927	2.815	12.478	HDI/TDI/MDI	French Canadian and Spanish	None	(Yucesoy et al, 2015b)
rs10769691	11	6375809	-	-	NR	A	NR	0.193	0.072	1.57e-07	NR	3.131	2.003	4.895	HDI/TDI/MDI	French Canadian and Spanish	None	(Yucesoy et al, 2015b)
rs1672691	11	113942151	ZBTB16	Intron	NR	A	NR	0.38	0.2	1.68e-07	NR	2.498	1.756	3.553	HDI/TDI/MDI	French Canadian and Spanish	None	(Yucesoy et al, 2015b)
rs7115199	11	102871623	-	-	NR	A	NR	0.1	0.024	1.85e-07	NR	4.534	2.441	8.421	HDI/TDI/MDI	French Canadian and Spanish	None	(Yucesoy et al, 2015b)
rs74609360	15	31540395	-	-	NR	A	NR	0.113	0.03	2.08e-07	NR	4.142	2.323	7.386	HDI/TDI/MDI	French Canadian and Spanish	None	(Yucesoy et al, 2015b)
rs72974161	2	136802456	-	-	NR	A	NR	0.24	0.102	2.11e-07	NR	2.832	1.883	4.258	HDI/TDI/MDI	French Canadian and Spanish	None	(Yucesoy et al, 2015b)
rs2340023	8	95157476	CDH17	Intron	NR	A	NR	0.267	0.12	2.47e-07	NR	2.712	1.833	4.014	HDI/TDI/MDI	French Canadian and Spanish	None	(Yucesoy et al, 2015b)
rs76314368	5	116492833	-	-	NR	A	NR	0.093	0.022	2.63e-07	NR	4.672	2.459	8.879	HDI/TDI/MDI	French Canadian and Spanish	None	(Yucesoy et al, 2015b)
rs3018331	11	113940469	ZBTB16	Intron	NR	A	NR	0.347	0.178	2.83e-07	NR	2.505	1.747	3.592	HDI/TDI/MDI	French Canadian and Spanish	None	(Yucesoy et al, 2015b)
rs11722354	4	183565618	ODZ3	Intron	NR	A	NR	0.122	0.035	2.86e-07	NR	3.925	2.243	6.87	HDI/TDI/MDI	French Canadian and Spanish	None	(Yucesoy et al, 2015b)
rs2513797	8	95143138	CDH17	CS (coding synonymous)	NR	G	NR	0.267	0.121	3.39e-07	NR	2.681	1.812	3.967	HDI/TDI/MDI	French Canadian and Spanish	None	(Yucesoy et al, 2015b)
rs13017967	2	75461177	-	-	NR	A	NR	0.54	0.338	3.46e-07	NR	2.368	1.687	3.325	HDI/TDI/MDI	French Canadian and Spanish	None	(Yucesoy et al, 2015b)
rs6716987	2	136963494	-	-	NR	A	NR	0.48	0.287	4.28e-07	NR	2.353	1.676	3.305	HDI/TDI/MDI	French Canadian and Spanish	None	(Yucesoy et al, 2015b)
rs6442708	3	1994644	-	-	NR	A	NR	0.155	0.053	4.41e-07	NR	3.351	2.043	5.496	HDI/TDI/MDI	French Canadian and Spanish	None	(Yucesoy et al, 2015b)
rs2446824	8	95127574	-	-	NR	A	NR	0.267	0.123	4.64e-07	NR	2.651	1.792	3.922	HDI/TDI/MDI	French Canadian and Spanish	None	(Yucesoy et al, 2015b)
rs2513791	8	95128529	-	-	NR	A	NR	0.267	0.123	4.64e-07	NR	2.651	1.792	3.922	HDI/TDI/MDI	French Canadian and Spanish	None	(Yucesoy et al, 2015b)
rs2446823	8	95127612	-	-	NR	C	NR	0.267	0.123	4.64e-07	NR	2.651	1.792	3.922	HDI/TDI/MDI	French Canadian and Spanish	None	(Yucesoy et al, 2015b)
rs2262592	8	95155550	CDH17	Intron	NR	G	NR	0.267	0.122	4.74e-07	NR	2.678	1.802	3.98	HDI/TDI/MDI	French Canadian and Spanish	None	(Yucesoy et al, 2015b)
rs11731869	4	183559826	ODZ3	Intron	NR	A	NR	0.12	0.035	5.64e-07	NR	3.796	2.172	6.633	HDI/TDI/MDI	French Canadian and Spanish	None	(Yucesoy et al, 2015b)
rs2846629	11	113941756	ZBTB16	Intron	NR	G	NR	0.38	0.207	5.72e-07	NR	2.401	1.689	3.413	HDI/TDI/MDI	French Canadian and Spanish	None	(Yucesoy et al, 2015b)
rs4852364	2	75457783	-	-	NR	A	NR	0.3	0.512	5.92e-07	NR	0.404	0.28	0.582	HDI/TDI/MDI	French Canadian and Spanish	None	(Yucesoy et al, 2015b)
rs12328696	2	75460555	-	-	NR	A	NR	0.3	0.512	5.93e-07	NR	0.404	0.28	0.582	HDI/TDI/MDI	French Canadian and Spanish	None	(Yucesoy et al, 2015b)
rs1784684	11	113939539	ZBTB16	Intron	NR	G	NR	0.347	0.182	6.2e-07	NR	2.44	1.702	3.498	HDI/TDI/MDI	French Canadian and Spanish	None	(Yucesoy et al, 2015b)
rs7224314	17	65386214	PITPNC1	Intron	NR	C	NR	0.413	0.223	6.33e-07	NR	2.372	1.675	3.359	HDI/TDI/MDI	French Canadian and Spanish	None	(Yucesoy et al, 2015b)
rs4954192	2	135632981	ACMSD	Intron	NR	A	NR	0.627	0.41	6.35e-07	NR	2.362	1.671	3.34	HDI/TDI/MDI	French Canadian and Spanish	None	(Yucesoy et al, 2015b)
rs2309284	4	181103729	-	-	NR	A	NR	0.093	0.023	6.63e-07	NR	4.427	2.34	8.375	HDI/TDI/MDI	French Canadian and Spanish	None	(Yucesoy et al, 2015b)
rs62084082	17	65388046	PITPNC1	Intron	NR	G	NR	0.413	0.224	6.98e-07	NR	2.364	1.669	3.348	HDI/TDI/MDI	French Canadian and Spanish	None	(Yucesoy et al, 2015b)
rs2735199	11	113942191	ZBTB16	Intron	NR	G	NR	0.38	0.208	7.03e-07	NR	2.385	1.677	3.39	HDI/TDI/MDI	French Canadian and Spanish	None	(Yucesoy et al, 2015b)
rs60244812	9	7267614	-	-	NR	A	NR	0.107	0.029	7.05e-07	NR	4.035	2.23	7.302	HDI/TDI/MDI	French Canadian and Spanish	None	(Yucesoy et al, 2015b)
rs1491921	5	21259138	-	-	NR	C	NR	0.068	0.013	7.41e-07	NR	5.69	2.626	12.327	HDI/TDI/MDI	French Canadian and Spanish	None	(Yucesoy et al, 2015b)
rs62085810	17	65372855	PITPNC1	NG-5 (near gene-5)	NR	A	NR	0.4	0.219	7.63e-07	NR	2.363	1.667	3.352	HDI/TDI/MDI	French Canadian and Spanish	None	(Yucesoy et al, 2015b)
rs62084078	17	65386886	PITPNC1	Intron	NR	G	NR	0.413	0.225	7.82e-07	NR	2.355	1.663	3.335	HDI/TDI/MDI	French Canadian and Spanish	None	(Yucesoy et al, 2015b)
rs62084077	17	65386837	PITPNC1	Intron	NR	A	NR	0.413	0.225	7.82e-07	NR	2.355	1.663	3.335	HDI/TDI/MDI	French Canadian and Spanish	None	(Yucesoy et al, 2015b)
rs62084080	17	65387014	PITPNC1	Intron	NR	A	NR	0.413	0.225	7.82e-07	NR	2.355	1.663	3.335	HDI/TDI/MDI	French Canadian and Spanish	None	(Yucesoy et al, 2015b)
rs4954572	2	136926719	-	-	NR	A	NR	0.473	0.286	8.19e-07	NR	2.307	1.643	3.241	HDI/TDI/MDI	French Canadian and Spanish	None	(Yucesoy et al, 2015b)
rs75646498	15	29876649	-	-	NR	A	NR	0.115	0.03	8.29e-07	NR	3.996	2.211	7.224	HDI/TDI/MDI	French Canadian and Spanish	None	(Yucesoy et al, 2015b)
rs6858365	4	12172669	-	-	NR	A	NR	0.073	0.015	8.72e-07	NR	5.213	2.511	10.82	HDI/TDI/MDI	French Canadian and Spanish	None	(Yucesoy et al, 2015b)
rs116146467	6	169558013	-	-	NR	A	NR	0.067	0.013	9.32e-07	NR	5.614	2.592	12.16	HDI/TDI/MDI	French Canadian and Spanish	None	(Yucesoy et al, 2015b)
rs28564912	14	33798766	NPAS3	NR	NR	NR	NR	NR	NR	2.42e-06	NR	NR	NR	NR	HDI/TDI/MDI	French Canadian and Spanish	None	(Yucesoy et al, 2015b)
rs56962758	14	33769003	NPAS3	NR	NR	NR	NR	NR	NR	1.67e-05	NR	NR	NR	NR	HDI/TDI/MDI	French Canadian and Spanish	None	(Yucesoy et al, 2015b)
rs9635191	14	33746767	NPAS3	NR	NR	NR	NR	NR	NR	1.69e-05	NR	NR	NR	NR	HDI/TDI/MDI	French Canadian and Spanish	None	(Yucesoy et al, 2015b)
rs4636942	17	64793346	PRKCA	NR	NR	NR	NR	NR	NR	2.55e-06	NR	NR	NR	NR	HDI/TDI/MDI	French Canadian and Spanish	None	(Yucesoy et al, 2015b)
rs188610	12	313839	SLC6A12	NR	NR	NR	NR	NR	NR	1.47e-06	NR	NR	NR	NR	HDI/TDI/MDI	French Canadian and Spanish	None	(Yucesoy et al, 2015b)
rs7138605	12	320510	SLC6A12	NR	NR	NR	NR	NR	NR	1.67e-05	NR	NR	NR	NR	HDI/TDI/MDI	French Canadian and Spanish	None	(Yucesoy et al, 2015b)
rs16928441	12	321353	SLC6A12	NR	NR	NR	NR	NR	NR	1.67e-05	NR	NR	NR	NR	HDI/TDI/MDI	French Canadian and Spanish	None	(Yucesoy et al, 2015b)
rs7588010	2	75473916	TACR1	NR	NR	NR	NR	NR	NR	4.08e-09	NR	NR	NR	NR	HDI/TDI/MDI	French Canadian and Spanish	None	(Yucesoy et al, 2015b)
rs13017967	2	75461177	TACR1	NR	NR	NR	NR	NR	NR	3.46e-07	NR	NR	NR	NR	HDI/TDI/MDI	French Canadian and Spanish	None	(Yucesoy et al, 2015b)
rs4852364	2	75457783	TACR1	NR	NR	NR	NR	NR	NR	5.92e-07	NR	NR	NR	NR	HDI/TDI/MDI	French Canadian and Spanish	None	(Yucesoy et al, 2015b)
rs12328696	2	75460555	TACR1	NR	NR	NR	NR	NR	NR	5.93e-07	NR	NR	NR	NR	HDI/TDI/MDI	French Canadian and Spanish	None	(Yucesoy et al, 2015b)
rs4853124	2	75449986	TACR1	NR	NR	NR	NR	NR	NR	2.14e-06	NR	NR	NR	NR	HDI/TDI/MDI	French Canadian and Spanish	None	(Yucesoy et al, 2015b)
rs7583283	2	75478007	TACR1	NR	NR	NR	NR	NR	NR	4.7e-06	NR	NR	NR	NR	HDI/TDI/MDI	French Canadian and Spanish	None	(Yucesoy et al, 2015b)
rs4853128	2	75491046	TACR1	NR	NR	NR	NR	NR	NR	2.14e-05	NR	NR	NR	NR	HDI/TDI/MDI	French Canadian and Spanish	None	(Yucesoy et al, 2015b)
rs1861430	2	75470713	TACR1	NR	NR	NR	NR	NR	NR	4.31e-05	NR	NR	NR	NR	HDI/TDI/MDI	French Canadian and Spanish	None	(Yucesoy et al, 2015b)
rs7576919	2	75471057	TACR1	NR	NR	NR	NR	NR	NR	4.31e-05	NR	NR	NR	NR	HDI/TDI/MDI	French Canadian and Spanish	None	(Yucesoy et al, 2015b)
rs10490307	2	75482223	TACR1	NR	NR	NR	NR	NR	NR	4.35e-05	NR	NR	NR	NR	HDI/TDI/MDI	French Canadian and Spanish	None	(Yucesoy et al, 2015b)
rs4508624	2	75479258	TACR1	NR	NR	NR	NR	NR	NR	4.69e-05	NR	NR	NR	NR	HDI/TDI/MDI	French Canadian and Spanish	None	(Yucesoy et al, 2015b)
rs7605785	2	75453787	TACR1	NR	NR	NR	NR	NR	NR	6.43e-05	NR	NR	NR	NR	HDI/TDI/MDI	French Canadian and Spanish	None	(Yucesoy et al, 2015b)
rs11684394	2	75444073	TACR1	NR	NR	NR	NR	NR	NR	7.95e-05	NR	NR	NR	NR	HDI/TDI/MDI	French Canadian and Spanish	None	(Yucesoy et al, 2015b)
rs1001304	1	212732686	Between LOC10192956::ATF3	Intergenic	NR	C	T	NR	NR	0.000315	NR	NR	NR	NR	HDI/TDI/MDI	French Canadian and Spanish	None	(Bernstein et al, 2018)
rs72756369	1	212770271	ATF3	Intronic	NR	A	T	NR	NR	0.000342	NR	NR	NR	NR	HDI/TDI/MDI	French Canadian and Spanish	None	(Bernstein et al, 2018)
rs11571537	1	212787025	ATF3	Intronic	NR	C	T	NR	NR	0.000478	NR	NR	NR	NR	HDI/TDI/MDI	French Canadian and Spanish	None	(Bernstein et al, 2018)
rs11571559	1	212794550	ATF3	Promoter	NR	T	C	NR	NR	8.77e-05	NR	NR	NR	NR	HDI/TDI/MDI	French Canadian and Spanish	None	(Bernstein et al, 2018)
rs11571563	1	212794873	Between ATF3::FAM71A	Intergenic	NR	G	T	NR	NR	0.00028	NR	NR	NR	NR	HDI/TDI/MDI	French Canadian and Spanish	None	(Bernstein et al, 2018)
rs74138575	1	212794997	Between ATF3::FAM71A	Intergenic	NR	A	G	NR	NR	8.77e-05	NR	NR	NR	NR	HDI/TDI/MDI	French Canadian and Spanish	None	(Bernstein et al, 2018)
rs75465959	1	212795196	Between ATF3::FAM71A	Intergenic	NR	A	G	NR	NR	8.77e-05	NR	NR	NR	NR	HDI/TDI/MDI	French Canadian and Spanish	None	(Bernstein et al, 2018)
rs147978008	1	212796008	FAM71A	Promoter	NR	-	ACA	NR	NR	8.77e-05	NR	NR	NR	NR	HDI/TDI/MDI	French Canadian and Spanish	None	(Bernstein et al, 2018)
rs17019510	1	212816729	Between FAM71A::LOC100129948	Intergenic	NR	G	A	NR	NR	4.6e-06	NR	NR	NR	NR	HDI/TDI/MDI	French Canadian and Spanish	None	(Bernstein et al, 2018)
rs2287231	2	75449129	Between TACR1::GAPDHP59	Intergenic	NR	A	G	NR	NR	4.3e-05	NR	NR	NR	NR	HDI/TDI/MDI	French Canadian and Spanish	None	(Bernstein et al, 2018)
rs2446824	8	95127574	Between RPL34P18::CDH17	Intergenic	NR	T	C	NR	NR	3e-05	NR	NR	NR	NR	HDI/TDI/MDI	French Canadian and Spanish	None	(Bernstein et al, 2018)
rs2446823	8	95127612	Between RPL34P18::CDH17	Intergenic	NR	G	T	NR	NR	3e-05	NR	NR	NR	NR	HDI/TDI/MDI	French Canadian and Spanish	None	(Bernstein et al, 2018)
rs149630836	8	95127836	Between RPL34P18::CDH17	Intergenic	NR	-	TCAGTAG	NR	NR	4.82e-05	NR	NR	NR	NR	HDI/TDI/MDI	French Canadian and Spanish	None	(Bernstein et al, 2018)
rs2513788	8	95127896	Between RPL34P18::CDH17	Intergenic	NR	G	T	NR	NR	3e-05	NR	NR	NR	NR	HDI/TDI/MDI	French Canadian and Spanish	None	(Bernstein et al, 2018)
rs2513789	8	95128113	Between RPL34P18::CDH17	Intergenic	NR	A	G	NR	NR	3e-05	NR	NR	NR	NR	HDI/TDI/MDI	French Canadian and Spanish	None	(Bernstein et al, 2018)
rs2513790	8	95128147	Between RPL34P18::CDH17	Intergenic	NR	C	T	NR	NR	3e-05	NR	NR	NR	NR	HDI/TDI/MDI	French Canadian and Spanish	None	(Bernstein et al, 2018)
rs2446821	8	95128479	Between RPL34P18::CDH17	Intergenic	NR	T	G	NR	NR	3e-05	NR	NR	NR	NR	HDI/TDI/MDI	French Canadian and Spanish	None	(Bernstein et al, 2018)
rs2513791	8	95128529	Between RPL34P18::CDH17	Intergenic	NR	A	C	NR	NR	3e-05	NR	NR	NR	NR	HDI/TDI/MDI	French Canadian and Spanish	None	(Bernstein et al, 2018)
rs117579120	8	95159359	CDH17	Intronic	NR	A	C	NR	NR	3.78e-05	NR	NR	NR	NR	HDI/TDI/MDI	French Canadian and Spanish	None	(Bernstein et al, 2018)
rs2251996	8	95160288	CDH17	Intronic	NR	C	G	NR	NR	1.61e-05	NR	NR	NR	NR	HDI/TDI/MDI	French Canadian and Spanish	None	(Bernstein et al, 2018)
rs1672692	11	113945609	ZBTB16	Intronic	NR	A	G	NR	NR	4.26e-05	NR	NR	NR	NR	HDI/TDI/MDI	French Canadian and Spanish	None	(Bernstein et al, 2018)
Significant SNPs with more detailed information reported:
Citation	Gene Abbreviation	Gene name	Genetic Marker (SNP, haplotype, etc)	Effect Size compared to DA- (95% CI in parenthesis)	Effect Size compared to AW (95% CI in parenthesis)	Effect Size compared to NC (95% CI in parenthesis)	Effect Size compared to Misc (95% CI in parenthesis)	Comparison groups	Comparison group I	# Cases with allele ( A )	# Controls with allele ( B )	# Cases without allele ( C )	# Controls without allele ( D )	Notes (ex. #s are by chromosome or by person?)	Haldane Modification?	Odds Ratio (A*D / B*C)	Lower 95% CI {exp[ln(OR)] - 1.96 * [sq rt(1/A + 1/B + 1/C + 1/D)]}	Upper 95% CI {exp[ln(OR)] + 1.96 * [sq rt(1/A + 1/B + 1/C + 1/D)]}	RR	Reported RR	Comparison group II	# Cases with allele ( A )	# Controls with allele ( B )	# Cases without allele ( C )	# Controls without allele ( D )	Notes (ex. #s are by chromosome or by person?)	Haldane Modification?	Odds Ratio (A*D / B*C)	Lower 95% CI {exp[log(OR)] - 1.96 * [sq rt(1/A + 1/B + 1/C + 1/D)]}	Upper 95% CI {exp[log(OR)] + 1.96 * [sq rt(1/A + 1/B + 1/C + 1/D)]}	RR	Reported RR	Population's Country/Ethnicity	Adjusted Confounders for OR	Types of Diisocyanates (Slashes are in order of #'s workers exposed)	Same population as another study?	First Author's Last Name	Year	Year, a or b? (If not, put a dash " - " )	Notes (ex. model type)
(Kim et al, 2009)	CTNNA3	Alpha Catenin Subunit 3	rs4378283, CC	-	-	p = 0.006	-	NC	NC	40	144	39	113	#=by person	N	0.804843	0.485635	1.33387	-	-	-	-	-	-	-	-	-	-	-	-	-	-	Korean	sex, age	TDI	No	Kim	2009	-	Table 3, Each p-value and OR was calculated with additive, dominant, and recessive models using logistic regression
(Kim et al, 2009)	CTNNA3	Alpha Catenin Subunit 3	rs4378283, TT	-	-	OR = 4.445 (2.143-9.22), p = 0.9e-5	-	NC	NC	18	16	61	241	#=by person	N	4.44467	2.1426	9.22014	-	-	-	-	-	-	-	-	-	-	-	-	-	-	Korean	sex, age	TDI	No	Kim	2009	-	Table 3, Each p-value and OR was calculated with additive, dominant, and recessive models using logistic regression
(Kim et al, 2009)	CTNNA3	Alpha Catenin Subunit 3	rs10762058, CC	-	-	p = 0.001	-	NC	NC	38	144	44	116	#=by person	N	0.695707	0.42273	1.14496	-	-	-	-	-	-	-	-	-	-	-	-	-	-	Korean	sex, age	TDI	No	Kim	2009	-	Table 3, Each p-value and OR was calculated with additive, dominant, and recessive models using logistic regression
(Kim et al, 2009)	CTNNA3	Alpha Catenin Subunit 3	rs10762058, GG	-	-	OR = 4.942 (2.333-10.469), p = 0.6e-5	-	NC	NC	18	14	64	246	#=by person	N	4.94196	2.33292	10.4689	-	-	-	-	-	-	-	-	-	-	-	-	-	-	Korean	sex, age	TDI	No	Kim	2009	-	Table 3, Each p-value and OR was calculated with additive, dominant, and recessive models using logistic regression
(Kim et al, 2009)	CTNNA3	Alpha Catenin Subunit 3	rs7088181, AA	-	-	p = 0.001	-	NC	NC	39	146	44	114	#=by person	N	0.692092	0.42154	1.13629	-	-	-	-	-	-	-	-	-	-	-	-	-	-	Korean	sex, age	TDI	No	Kim	2009	-	Table 3, Each p-value and OR was calculated with additive, dominant, and recessive models using logistic regression
(Kim et al, 2009)	CTNNA3	Alpha Catenin Subunit 3	rs7088181, GG	-	-	OR = 4.894 (2.263-10.586), p = 0.1e-4	-	NC	NC	17	13	66	247	#=by person	N	4.89394	2.26252	10.5858	-	-	-	-	-	-	-	-	-	-	-	-	-	-	Korean	sex, age	TDI	No	Kim	2009	-	Table 3, Each p-value and OR was calculated with additive, dominant, and recessive models using logistic regression
(Kim et al, 2009)	CTNNA3	Alpha Catenin Subunit 3	rs10762058-rs7088181, HT1 [CA]	-	-	OR = 0.554 (0.382-0.804), p = 0.0009	-	NC	NC	102	389	63	131	#=by chromosome?	N	0.545232	0.376133	0.790354	-	-	-	-	-	-	-	-	-	-	-	-	-	-	Korean	sex, age	TDI	No	Kim	2009	-	Table 3, Each p-value and OR was calculated with additive, dominant, and recessive models using logistic regression
(Kim et al, 2009)	CTNNA3	Alpha Catenin Subunit 3	rs10762058-rs7088181, HT2 [GG]	-	-	OR = 1.852 (1.273-3.694), p = 0.0005	-	NC	NC	61	126	104	394	#=by chromosome?	N	1.8341	1.26135	2.66692	-	-	-	-	-	-	-	-	-	-	-	-	-	-	Korean	sex, age	TDI	No	Kim	2009	-	Table 3, Each p-value and OR was calculated with additive, dominant, and recessive models using logistic regression
(Kim et al, 2009)	CTNNA3	Alpha Catenin Subunit 3	rs1786929, TT	-	-	p = 0.028	-	NC	NC	24	107	58	145	#=by person	N	0.560748	0.327656	0.959658	-	-	-	-	-	-	-	-	-	-	-	-	-	-	Korean	sex, age	TDI	No	Kim	2009	-	Table 5
(Kim et al, 2009)	CTNNA3	Alpha Catenin Subunit 3	rs1786929, CC	-	-	OR = 1.783 (1.042-3.052), p = 0.015	-	NC	NC	13	30	69	222	#=by person	N	1.3942	0.689124	2.82068	-	-	-	-	-	-	-	-	-	-	-	-	-	-	Korean	sex, age	TDI	No	Kim	2009	-	Table 5
(Kim et al, 2009)	CTNNA1	Alpha Catenin Subunit 1	rs700617 (SNP -2963G/A in promoter)	-	-	p = 3.05e-5	-	NC	NC	13	13	71	250	#=by person	N	3.52113	1.56217	7.93661	-	-	-	-	-	-	-	-	-	-	-	-	-	-	Korean	none	TDI	No	Kim	2009	-	Table 4	*# cases calculation comes to 12.6(?)
(Kim et al, 2009)	CTNNA1	Alpha Catenin Subunit 1	rs6860780 (SNP IVS5-163A/G in intron5)	-	-	p = 1.25e-4	-	NC	NC	12	13	72	250	#=by person	N	3.20513	1.40143	7.33029	-	-	-	-	-	-	-	-	-	-	-	-	-	-	Korean	none	TDI	No	Kim	2009	-	Table 4	*# cases calculation comes to 11.592(?)
(Kim et al, 2009)	CTNNA1	Alpha Catenin Subunit 1	rs6596456 (SNP IVS7+4090A/G in intron7)	-	-	p = 6.63e-4	-	NC	NC	17	27	67	236	#=by person	N	2.2178	1.14086	4.31135	-	-	-	-	-	-	-	-	-	-	-	-	-	-	Korean	none	TDI	No	Kim	2009	-	Table 4
Insignificant SNPs from GWAS:
Citation	Gene Abbreviation	Gene name	Genetic Marker (SNP, haplotype, etc)	Effect Size compared to DA- (95% CI in parenthesis)	Effect Size compared to AW (95% CI in parenthesis)	Effect Size compared to NC (95% CI in parenthesis)	Effect Size compared to Misc (95% CI in parenthesis)	Comparison groups	Comparison group I	# Cases with allele ( A )	# Controls with allele ( B )	# Cases without allele ( C )	# Controls without allele ( D )	Notes (ex. #s are by chromosome or by person?)	Haldane Modification?	Odds Ratio (A*D / B*C)	Lower 95% CI {exp[ln(OR)] - 1.96 * [sq rt(1/A + 1/B + 1/C + 1/D)]}	Upper 95% CI {exp[ln(OR)] + 1.96 * [sq rt(1/A + 1/B + 1/C + 1/D)]}	RR	Reported RR	Comparison group II	# Cases with allele ( A )	# Controls with allele ( B )	# Cases without allele ( C )	# Controls without allele ( D )	Notes (ex. #s are by chromosome or by person?)	Haldane Modification?	Odds Ratio (A*D / B*C)	Lower 95% CI {exp[log(OR)] - 1.96 * [sq rt(1/A + 1/B + 1/C + 1/D)]}	Upper 95% CI {exp[log(OR)] + 1.96 * [sq rt(1/A + 1/B + 1/C + 1/D)]}	RR	Reported RR	Population's Country/Ethnicity	Adjusted Confounders for OR	Types of Diisocyanates (Slashes are in order of #'s workers exposed)	Same population as another study?	First Author's Last Name	Year	Year, a or b? (If not, put a dash " - " )	Notes (ex. model type)
(Kim et al, 2009)	CTNNA3	Alpha Catenin Subunit 3	rs4378283, CT	-	-	OR = 1.242 (0.75-2.059), p = .404	-	NC	NC	21	97	58	160	#=by person	N	0.597227	0.341391	1.04479	-	-	-	-	-	-	-	-	-	-	-	-	-	-	Korean	sex, age	TDI	No	Kim	2009	-	Table 3, Each p-value and OR was calculated with additive, dominant, and recessive models using logistic regression
(Kim et al, 2009)	CTNNA3	Alpha Catenin Subunit 3	rs10762058, CG	-	-	OR = 1.437 (0.873-2.366)p = 0.123	-	NC	NC	26	102	56	158	#=by person	N	0.719188	0.424347	1.21889	-	-	-	-	-	-	-	-	-	-	-	-	-	-	Korean	sex, age	TDI	No	Kim	2009	-	Table 3, Each p-value and OR was calculated with additive, dominant, and recessive models using logistic regression
(Kim et al, 2009)	CTNNA3	Alpha Catenin Subunit 3	rs7088181, AG	-	-	OR = 1.445 (0.88-2.372), p = 0.129	-	NC	NC	27	101	56	159	#=by person	N	0.759017	0.450094	1.27997	-	-	-	-	-	-	-	-	-	-	-	-	-	-	Korean	sex, age	TDI	No	Kim	2009	-	Table 3, Each p-value and OR was calculated with additive, dominant, and recessive models using logistic regression
(Kim et al, 2009)	CTNNA3	Alpha Catenin Subunit 3	rs35289132 (SNP -50237 AB/A9 in promoter)	-	-	p = 2.86e-1	-	NC	NC	44	121	40	142	#=by person	N	1.29091	0.789195	2.11158	-	-	-	-	-	-	-	-	-	-	-	-	-	-	Korean	none	TDI	No	Kim	2009	-	Table 4
(Kim et al, 2009)	CTNNA3	Alpha Catenin Subunit 3	rs10997784 (SNP -49731A/C in promoter)	-	-	p = 6.49e-2	-	NC	NC	18	70	66	193	#=by person	N	0.751948	0.417422	1.35457	-	-	-	-	-	-	-	-	-	-	-	-	-	-	Korean	none	TDI	No	Kim	2009	-	Table 4
(Kim et al, 2009)	CTNNA3	Alpha Catenin Subunit 3	novel (SNP -49281A7/A8 in promoter)	-	-	p = 4.92e-1	-	NC	NC	44	124	40	139	#=by person	N	1.23306	0.753973	2.01658	-	-	-	-	-	-	-	-	-	-	-	-	-	-	Korean	none	TDI	No	Kim	2009	-	Table 4	*# cases calculation comes to 43.596(?)
(Kim et al, 2009)	CTNNA3	Alpha Catenin Subunit 3	novel (SNP -2020A/G in 5' UTR)	-	-	p = 2.51e-1	-	NC	NC	5	18	79	245	#=by person	N	0.861463	0.309781	2.39562	-	-	-	-	-	-	-	-	-	-	-	-	-	-	Korean	none	TDI	No	Kim	2009	-	Table 4
(Kim et al, 2009)	CTNNA3	Alpha Catenin Subunit 3	novel (SNP -1776C/T in 5' UTR)	-	-	p = 6.78e-1	-	NC	NC	4	15	80	248	#=by person	N	0.826667	0.266673	2.56261	-	-	-	-	-	-	-	-	-	-	-	-	-	-	Korean	none	TDI	No	Kim	2009	-	Table 4
(Kim et al, 2009)	CTNNA3	Alpha Catenin Subunit 3	novel (SNP -893G/A in 5' UTR)	-	-	p = 3.99e-1	-	NC	NC	35	120	49	143	#=by person	N	0.85119	0.517809	1.39921	-	-	-	-	-	-	-	-	-	-	-	-	-	-	Korean	none	TDI	No	Kim	2009	-	Table 4
(Kim et al, 2009)	CTNNA3	Alpha Catenin Subunit 3	novel (SNP -IVS12+13G/A in intron12)	-	-	p = 3.57e-1	-	NC	NC	46	127	38	136	#=by person	N	1.29631	0.791732	2.12247	-	-	-	-	-	-	-	-	-	-	-	-	-	-	Korean	none	TDI	No	Kim	2009	-	Table 4
(Kim et al, 2009)	CTNNA3	Alpha Catenin Subunit 3	rs1941996 (SNP 3208C/A downstream)	-	-	p = 6.38e-1	-	NC	NC	19	55	65	208	#=by person	N	1.10545	0.612002	1.99677	-	-	-	-	-	-	-	-	-	-	-	-	-	-	Korean	none	TDI	No	Kim	2009	-	Table 4
(Kim et al, 2009)	CTNNA3	Alpha Catenin Subunit 3	rs2924307 (SNP 3630C/T downstream)	-	-	p = 2.93e-1	-	NC	NC	20	71	64	192	#=by person	N	0.84507	0.477356	1.49604	-	-	-	-	-	-	-	-	-	-	-	-	-	-	Korean	none	TDI	No	Kim	2009	-	Table 4
(Kim et al, 2009)	CTNNA3	Alpha Catenin Subunit 3	rs1786929 (SNP 3728T/C downstream)	-	-	p = 1.53e-2	-	NC	NC	36	91	48	172	#=by person	N	1.41758	0.858696	2.34022	-	-	-	-	-	-	-	-	-	-	-	-	-	-	Korean	none	TDI	No	Kim	2009	-	Table 4
(Kim et al, 2009)	CTNNA3	Alpha Catenin Subunit 3	rs1786929, CT	-	-	OR = 1.394 (0.689-2.821), p = 0.370	-	NC	NC	45	115	37	137	#=by person	N	1.44888	0.878229	2.39034	-	-	-	-	-	-	-	-	-	-	-	-	-	-	Korean	sex, age	TDI	No	Kim	2009	-	Table 5
(Kim et al, 2009)	CTNNA1	Alpha Catenin Subunit 1	rs2292268 (SNP IVS7-17420A/G in intron7)	-	-	p = 3.21e-1	-	NC	NC	17	52	67	211	#=by person	N	1.02956	0.557908	1.89996	-	-	-	-	-	-	-	-	-	-	-	-	-	-	Korean	none	TDI	No	Kim	2009	-	Table 4

## Sheet: Meta-Analysis Data
Meta-analysis and sensitivity analysis data
Worker reported and/or adjusted data is highlighted in light blue. Acronyms: AW=Asymptomatic Workers; NC=Normal Controls; DA- = Symptomatic Workers without DA; DM=Dominant Model; RC=Recessive; OR = Odds Ratio; CI=Confidence Interval; ES = Effect Size; CC = Combined Controls, AN = AW, NC control list; NA = NC, AW control list; DAN = DA-, AW, NC control list
Study	Gene Abbreviation	Gene name	Marker	ES_DA-_Collapsed	ES_AW_Collapsed	ES_NC_Collapsed	ES_Misc_Collapsed	Population's Country/Ethnicity	Adjusted Confounders for OR	Types of Diisocyanates (Slashes are in order of #'s workers exposed)	Same population as another study?	First Author's Last Name	Year	ES_AW	LCI_AW	UCI_AW	ES_NC	LCI_NC	UCI_NC	Controls_AW,NC	CasesWith_AN	ControlsWith_AN	CasesWithout_AN	ControlsWithout_AN	Notes_AN	Haldane_AN	OR_AN	Lower_CI_AN	Upper_CI_AN	ln_OR_AN	ln_LCI_AN	ln_UCI_AN	Control_I_AW,NC(noDA-)_Adjusted	CasesWith_AN_A	ControlsWith_AN_A	CasesWithout_AN_A	ControlsWithout_AN_A	Notes_AN_A	Haldane_AN_A	OR_AN_A	LCI_AN_A	UCI_AN_A	ln_OR_AN_A	ln_LCI_AN_A	ln_UCI_AN_A	Control group_NC,AW,(no DA-)	CasesWith_NA	ControlsWith_NA	CasesWithout_NA
(Beghe et al, 2004)	HLA Class I, Cw	Human Leukocyte Antigen Class I, Cw	HLA Cw*0303	-	NS	-	-	North Italy / White	Duration of exposure, timing of onset of symptoms, age, smoking history, responsiveness to methacholine, and atopic status	TDI	No	Beghe	2004							AW	10	5	104	36	#=by person	N	0.692308	0.221751	2.16139	-0.367725	-1.5062	0.770752	AW	10	5	104	36	#=by person	N	0.692308	0.221751	2.16139	-0.367725	-1.5062	0.770752	AW	10	5	104
(Kim et al, 2006)	HLA Class I, C	Human Leukocyte Antigen Class I, C	HLA Cw*0303	-	NR	OR = 2.5 (1.2-5.3), p = 0.019, pc = NS	-	Korean	None	TDI	Unclear	Kim	2006				2.5	1.2	5.3	NC	17	13	93	177	#=by chromosome	N	2.48883	1.15869	5.34594	0.911814	0.147291	1.67634	NC	17	13	93	177	#=by chromosome	N	2.48883	1.15869	5.34594	0.911814	0.147291	1.67634	NC	17	13	93
(Choi et al, 2009)	HLA Class I, Cw	Human Leukocyte Antigen Class I, Cw	HLA Cw*0303	-	NS	OR = 2.715 (1.375-5.359), p = 0.005	-	Korean	Age, sex, smoking	TDI	Unclear	Choi	2009				2.715	1.375	5.359	AW	26	13	58	34	#=by person	N	1.17241	0.532639	2.58065	0.159065	-0.629912	0.948041	AW	26	13	58	34	#=by person	N	1.17241	0.532639	2.58065	0.159065	-0.629912	0.948041	NC	26	18	58
(Bignon et al, 1994)	HLA Class II	Human Leukocyte Antigen Class II, DQB1	HLA DQB1*0501	-	RR = 0.14, p < 0.03	-		European (Italian+French)	None	Not specified	No	Bignon	1994	0.14						AW	1	5	55	27	#=by chromosomes	N	0.0981818	0.0109234	0.882481	-2.32093	-4.51685	-0.125018	AW	3	11	111	55	#=by chromosomes	Y	0.14	0.0109234	0.882481	-1.96611	-4.51685	-0.125018	AW	1	5	55
(Mapp et al, 2000)	HLA Class II	Human Leukocyte Antigen Class II, DQA1	HLA DQB1*0501	-	p = 0.01, pc = NS, pc* = 0.02 (pc is corrected for # alleles, pc* for #hypotheses)	p = NS		White Italians	None	TDI	Appears to have overlapping population with Balboni 1996	Mapp	2000							AW	9	10	58	17	#=by person	N	0.263793	0.0922797	0.754085	-1.33259	-2.38293	-0.28225	AW	9	10	58	17	#=by person	N	0.263793	0.0922797	0.754085	-1.33259	-2.38293	-0.28225	NC	9	21	58
(Choi et al, 2009)	HLA Class II, DQB1	Human Leukocyte Antigen Class II, DQB1	HLA DQB1*0501	-	NS	NS	-	Korean	Age, sex, smoking	TDI	Unclear	Choi	2009							AW	15	7	69	40	#=by person	N	1.24224	0.467125	3.3035	0.216913	-0.761158	1.19498	AW	15	7	69	40	#=by person	N	1.24224	0.467125	3.3035	0.216913	-0.761158	1.19498	NC	15	19	69
(Bignon et al, 1994)	HLA Class II	Human Leukocyte Antigen Class II, DQB1	HLA DQB1*0503	-	RR = 9.85, p < 0.04	-		European (Italian+French)	None	Not specified	No	Bignon	1994	9.85						AW	7	0	49	32	#=by chromosomes	Y	9.84848	0.543653	178.409	2.28732	-0.609443	5.18408	AW	7	0	49	32	#=by chromosomes	Y	9.84848	0.543653	178.409	2.28732	-0.609443	5.18408	AW	7	0	49
(Mapp et al, 2000)	HLA Class II	Human Leukocyte Antigen Class II, DQB1	HLA DQB1*0503	-	p = 0.009, pc = NS, pc* = 0.018	p = 0.027, pc = 0.05		White Italians	None	TDI	Appears to have overlapping population with Balboni 1996	Mapp	2000							AW	14	0	53	27	#=by person	Y	14.9065	0.856665	259.384	2.7018	-0.154708	5.55831	AW	14	0	53	27	#=by person	Y	14.9065	0.856665	259.384	2.7018	-0.154708	5.55831	NC	14	9	53
(Choi et al, 2009)	HLA Class II, DQB1	Human Leukocyte Antigen Class II, DQB1	HLA DQB1*0503	-	NS	NS	-	Korean	Age, sex, smoking	TDI	Unclear	Choi	2009							AW	7	6	77	41	#=by person	N	0.621212	0.195834	1.97057	-0.476083	-1.63049	0.678324	AW	7	6	77	41	#=by person	N	0.621212	0.195834	1.97057	-0.476083	-1.63049	0.678324	NC	7	14	77
(Bignon et al, 1994)	HLA Class II	Human Leukocyte Antigen Class II, DR	HLA DR1	-	RR = 0.06, p < 0.06	-		European (Italian+French)	None	Not specified	No	Bignon	1994	0.06						AW	0	4	56	28	#=by chromosomes	Y	0.0560472	0.00291509	1.0776	-2.88156	-5.83786	0.074733	AW	0	4	56	28	#=by chromosomes	Y	0.0560472	0.00291509	1.0776	-2.88156	-5.83786	0.074733	AW	0	4	56
(Mapp et al, 2000)	HLA Class II, DRB1	Human Leukocyte Antigen Class II, DRB1	HLA DR1	-	P = 0.011, Pc = NS	p = NS		White Italians	None	TDI	Appears to have overlapping population with Balboni 2002	Mapp	2000							AW	7	9	60	18	#=by person	N	0.233333	0.0761764	0.714715	-1.45529	-2.5747	-0.335871	AW	7	9	60	18	#=by person	N	0.233333	0.0761764	0.714715	-1.45529	-2.5747	-0.335871	NC	7	19	60
(Bernstein et al, 1997)	HLA Class II, DR	Human Leukocyte Antigen Class II, DR	HLA DR1	-	-	-	NS	North American	None	One or more of TDI/MDI/HDI	No	Berstein JA	1997							Mix	1	1	9	14	#=by person	N	1.55556	0.0859699	28.1465	0.441833	-2.45376	3.33742	Mix	1	1	9	14	#=by person	N	1.55556	0.0859699	28.1465	0.441833	-2.45376	3.33742	Mix	1	1	9
(Kim et al, 2009)	CTNNA3	Catenin Alpha 3	rs10762058 CC	-	-	p = 0.001	-	Korean	sex, age	TDI	No	Kim	2009							NC	38	144	44	116	#=by person	N	0.695707	0.42273	1.14496	-0.362827	-0.861022	0.135369	NC	38	144	44	116	#=by person	N	0.695707	0.42273	1.14496	-0.362827	-0.861022	0.135369	NC	38	144	44
(Bernstein et al, 2013)	CTNNA3	Catenin Alpha 3	rs10762058 CC	p = 0.288	p = 0.044	-	-	French-Canadians and Spaniards	None	HDI/MDI/TDI	Unclear	Bernstein	2013							AW	95	102	37	44	#=by person	N	1.10758	0.659216	1.86089	0.102176	-0.416704	0.621056	AW	95	102	37	44	#=by person	N	1.10758	0.659216	1.86089	0.102176	-0.416704	0.621056	AW	95	102	37
(Kim et al, 2009)	CTNNA3	Catenin Alpha 4	rs10762058 CG	-	-	OR = 1.437 (0.873-2.366)p = 0.123	-	Korean	sex, age	TDI	No	Kim	2009				1.437	0.873	2.366	NC	26	102	56	158	#=by person	N	0.719188	0.424347	1.21889	-0.329633	-0.857203	0.197937	NC	26	102	56	158	#=by person	N	1.437	0.873	2.366	0.362558	-0.13582	0.861201	NC	26	102	56
(Bernstein et al, 2013)	CTNNA3	Catenin Alpha 3	rs10762058 CG	p = 0.288	p = 0.044	-	-	French-Canadians and Spaniards	None	HDI/MDI/TDI	Unclear	Bernstein	2013							AW	27	41	105	105	#=by person	N	0.658537	0.377664	1.1483	-0.417735	-0.97375	0.13828	AW	27	41	105	105	#=by person	N	0.658537	0.377664	1.1483	-0.417735	-0.97375	0.13828	AW	27	41	105
(Kim et al, 2009)	CTNNA3	Catenin Alpha 5	rs10762058 GG	-	-	OR = 4.942 (2.333-10.469), p = 0.6e-5	-	Korean	sex, age	TDI	No	Kim	2009				4.942	2.333	10.469	NC	18	14	64	246	#=by person	N	4.94196	2.33292	10.4689	1.59776	0.847121	2.3484	NC	18	14	64	246	#=by person	N	4.94196	2.33292	10.4689	1.59776	0.847121	2.3484	NC	18	14	64
(Bernstein et al, 2013)	CTNNA3	Catenin Alpha 3	rs10762058 GG	p = 0.288	p = 0.044	-	-	French-Canadians and Spaniards	None	HDI/MDI/TDI	Unclear	Bernstein	2013							AW	10	3	122	143	#=by person	N	3.9071	1.05143	14.5188	1.3628	0.0501478	2.67544	AW	10	3	122	143	#=by person	N	3.9071	1.05143	14.5188	1.3628	0.0501478	2.67544	AW	10	3	122
(Bernstein et al, 2013)	CTNNA3	Catenin Alpha 3	rs1786929 TT	p = 1.000	p = 0.211	-	-	French-Canadians and Spaniards	None	HDI/MDI/TDI	Unclear	Bernstein	2013							AW	60	63	72	84	#=by person	N	1.11111	0.6921	1.7838	0.105361	-0.368024	0.578745	AW	60	63	72	84	#=by person	N	1.11111	0.6921	1.7838	0.105361	-0.368024	0.578745	AW	60	63	72
(Kim et al, 2009)	CTNNA3	Catenin Alpha 3	rs1786929 TT	-	-	p = 0.028	-	Korean	sex, age	TDI	No	Kim	2009							NC	24	107	58	145	#=by person	N	0.560748	0.327656	0.959658	-0.578484	-1.11579	-0.0411783	NC	24	107	58	145	#=by person	N	0.560748	0.327656	0.959658	-0.578484	-1.11579	-0.0411783	NC	24	107	58
(Bernstein et al, 2013)	CTNNA3	Catenin Alpha 3	rs1786929 CT	p = 1.001	p = 0.212	-	-	French-Canadians and Spaniards	None	HDI/MDI/TDI	Unclear	Bernstein	2013							AW	59	62	73	85	#=by person	N	1.10804	0.689607	1.78037	0.102595	-0.371634	0.576824	AW	59	62	73	85	#=by person	N	1.10804	0.689607	1.78037	0.102595	-0.371634	0.576824	AW	59	62	73
(Kim et al, 2009)	CTNNA3	Catenin Alpha 3	rs1786929 CT	-	-	OR = 1.394 (0.689-2.821), p = 0.370	-	Korean	sex, age	TDI	No	Kim	2009				1.394	0.689	2.821	NC	45	115	37	137	#=by person	N	1.44888	0.878229	2.39034	0.370793	-0.129848	0.871435	NC	45	115	37	137	#=by person	N	1.394	0.689	2.821	0.332177	-0.372514	1.03709	NC	45	115	37
(Bernstein et al, 2013)	CTNNA3	Catenin Alpha 3	rs1786929 CC	p = 1.002	p = 0.213	-	-	French-Canadians and Spaniards	None	HDI/MDI/TDI	Unclear	Bernstein	2013							AW	13	22	119	125	#=by person	N	0.620703	0.299073	1.28822	-0.476903	-1.20707	0.253262	AW	13	22	119	125	#=by person	N	0.620703	0.299073	1.28822	-0.476903	-1.20707	0.253262	AW	13	22	119
(Kim et al, 2009)	CTNNA3	Catenin Alpha 3	rs1786929 CC	-	-	OR = 1.783 (1.042-3.052), p = 0.015	-	Korean	sex, age	TDI	No	Kim	2009				1.783	1.042	3.052	NC	13	30	69	222	#=by person	N	1.3942	0.689124	2.82068	0.332323	-0.372334	1.03698	NC	13	30	69	222	#=by person	N	1.783	1.042	3.052	0.578297	0.0411419	1.1158	NC	13	30	69
(Bernstein et al, 2013)	CTNNA3	Catenin Alpha 3	rs4378283 CC	p = 1.000	p = 0.473	-	-	French-Canadians and Spaniards	None	HDI/MDI/TDI	Unclear	Bernstein	2013							AW	124	131	8	16	#=by person	N	1.89313	0.782479	4.58024	0.638231	-0.245288	1.52175	AW	124	131	8	16	#=by person	N	1.89313	0.782479	4.58024	0.638231	-0.245288	1.52175	AW	124	131	8
(Kim et al, 2009)	CTNNA3	Catenin Alpha 3	rs4378283 CC	-	-	p = 0.006	-	Korean	sex, age	TDI	No	Kim	2009							NC	40	144	39	113	#=by person	N	0.804843	0.485635	1.33387	-0.217108	-0.722298	0.288082	NC	40	144	39	113	#=by person	N	0.804843	0.485635	1.33387	-0.217108	-0.722298	0.288082	NC	40	144	39
(Bernstein et al, 2013)	CTNNA3	Catenin Alpha 3	rs4378283 CT	p = 1.001	p = 0.474	-	-	French-Canadians and Spaniards	None	HDI/MDI/TDI	Unclear	Bernstein	2013							AW	7	16	125	131	#=by person	N	0.4585	0.182467	1.15211	-0.779795	-1.70118	0.141594	AW	7	16	125	131	#=by person	N	0.4585	0.182467	1.15211	-0.779795	-1.70118	0.141594	AW	7	16	125
(Kim et al, 2009)	CTNNA3	Catenin Alpha 3	rs4378283 CT	-	-	OR = 1.242 (0.75-2.059), p = .404	-	Korean	sex, age	TDI	No	Kim	2009				1.242	0.75	2.059	NC	21	97	58	160	#=by person	N	0.597227	0.341391	1.04479	-0.515458	-1.07473	0.0438114	NC	21	97	58	160	#=by person	N	1.242	0.75	2.059	0.216723	-0.287682	0.72222	NC	21	97	58
(Bernstein et al, 2013)	CTNNA3	Catenin Alpha 3	rs4378283 TT	p = 1.002	p = 0.475	-	-	French-Canadians and Spaniards	None	HDI/MDI/TDI	Unclear	Bernstein	2013							AW	1	0	131	147	#=by person	Y	3.36502	0.135898	83.3227	1.21343	-1.99585	4.42272	AW	1	0	131	147	#=by person	Y	3.36502	0.135898	83.3227	1.21343	-1.99585	4.42272	AW	1	0	131
(Kim et al, 2009)	CTNNA3	Catenin Alpha 3	rs4378283 TT	-	-	OR = 4.445 (2.143-9.22), p = 0.9e-5	-	Korean	sex, age	TDI	No	Kim	2009				4.445	2.143	9.22	NC	18	16	61	241	#=by person	N	4.44467	2.1426	9.22014	1.49171	0.762022	2.22139	NC	18	16	61	241	#=by person	N	4.44467	2.1426	9.22014	1.49171	0.762022	2.22139	NC	18	16	61
(Bernstein et al, 2013)	CTNNA3	Catenin Alpha 3	rs7088181 AA			-	-	French-Canadians and Spaniards	None	HDI/MDI/TDI	Unclear	Bernstein	2013							AW	98	109	34	38	#=by person	N	1.00486	0.587252	1.71943	0.00484523	-0.532302	0.541992	AW	98	109	34	38	#=by person	N	1.00486	0.587252	1.71943	0.00484523	-0.532302	0.541992	AW	98	109	34
(Kim et al, 2009)	CTNNA3	Catenin Alpha 5	rs7088181 AA	-	-	p = 0.001	-	Korean	sex, age	TDI	No	Kim	2009							NC	39	146	44	114	#=by person	N	0.692092	0.42154	1.13629	-0.368036	-0.863841	0.127768	NC	39	146	44	114	#=by person	N	0.692092	0.42154	1.13629	-0.368036	-0.863841	0.127768	NC	39	146	44
(Bernstein et al, 2013)	CTNNA3	Catenin Alpha 3	rs7088181 AG			-	-	French-Canadians and Spaniards	None	HDI/MDI/TDI	Unclear	Bernstein	2013							AW	25	36	107	111	#=by person	N	0.720405	0.405283	1.28055	-0.327942	-0.903169	0.247286	AW	25	36	107	111	#=by person	N	0.720405	0.405283	1.28055	-0.327942	-0.903169	0.247286	AW	25	36	107
(Kim et al, 2009)	CTNNA3	Alpha Catenin Subunit 3	rs7088181 AG	-	-	OR = 1.445 (0.88-2.372), p = 0.129	-	Korean	sex, age	TDI	No	Kim	2009				1.445	0.88	2.372	NC	27	101	56	159	#=by person	N	0.759017	0.450094	1.27997	-0.275731	-0.7983	0.246838	NC	27	101	56	159	#=by person	N	1.445	0.88	2.372	0.368109	-0.127833	0.863733	NC	27	101	56
(Bernstein et al, 2013)	CTNNA3	Catenin Alpha 3	rs7088181 GG			-	-	French-Canadians and Spaniards	None	HDI/MDI/TDI	Unclear	Bernstein	2013							AW	9	2	123	145	#=by person	N	5.30488	1.12491	25.0169	1.66863	0.117701	3.21955	AW	9	2	123	145	#=by person	N	5.30488	1.12491	25.0169	1.66863	0.117701	3.21955	AW	9	2	123
(Kim et al, 2009)	CTNNA3	Catenin Alpha 5	rs7088181 GG	-	-	OR = 4.894 (2.263-10.586), p = 0.1e-4	-	Korean	sex, age	TDI	No	Kim	2009				4.894	2.263	10.586	NC	17	13	66	247	#=by person	N	4.89394	2.26252	10.5858	1.588	0.816477	2.35952	NC	17	13	66	247	#=by person	N	4.89394	2.26252	10.5858	1.588	0.816477	2.35952	NC	17	13	66
(Piirila et al, 2001)	GSTM1	Glutathione S-Transpherase Mu 1	GSTM1 Null	-	OR = 1.79 (0.98 - 3.27) crude; OR = 1.89 (1.01 - 3.52) controlled for age, sex, smoking, atopy	-	-	Finland	Age, sex, smoking, atopy	MDI/HDI/TDI/TDI+HDI/TDI+MDI+HDI	Appears to have same population as Wikman et al, 2002. Different genes studied though.	Piirila	2001	1.79	0.98	3.27				AW	59	29	50	44	#=by person	N	1.79034	0.981155	3.2669	0.582408	-0.019025	1.18384	AW	59	29	50	44	#=by person	N	1.89	1.01	3.52	0.636577	0.00995033	1.25846	AW	59	29	50
(Yucesoy et al, 2012)	GSTM1	Glutathione S-Transpherase Mu 1	GSTM1 Null	-	-	-	-	French-Canadian	None	HDI/MDI/TDI	Unclear	Yucesoy	2012							AW	47	79	48	63	#=by person	N	0.780854	0.463799	1.31465	-0.247367	-0.768303	0.27357	AW	47	79	48	63	#=by person	N	0.780854	0.463799	1.31465	-0.247367	-0.768303	0.27357	AW	47	79	48
(Piirila et al, 2001)	GSTM1	Glutathione S-Transpherase Mu 1	GSTM1 Present	p = 0.766	p = 0.352	-	-	Finland	Age, sex, smoking, atopy	MDI/HDI/TDI/TDI+HDI/TDI+MDI+HDI	Appears to have same population as Wikman et al, 2002. Different genes studied though.	Piirila	2001							AW	50	44	59	29	#=by person	N	0.558552	0.306101	1.01921	-0.582408	-1.18384	0.019025	AW	50	44	59	29	#=by person	N	0.558552	0.306101	1.01921	-0.582408	-1.18384	0.019025	AW	50	44	59
(Yucesoy et al, 2012)	GSTM1	Glutathione S-Transpherase Mu 1	GSTM1 Present	p = 0.766	p = 0.352	-	-	French-Canadian	None	HDI/MDI/TDI	Unclear	Yucesoy	2012							AW	48	63	47	79	#=by person	N	1.28065	0.760659	2.1561	0.247367	-0.27357	0.768303	AW	48	63	47	79	#=by person	N	1.28065	0.760659	2.1561	0.247367	-0.27357	0.768303	AW	48	63	47
(Piirila et al, 2001)	GSTP1	Glutathione S-Transpherase Pi 1	GSTP1 Val105/Val105	-	OR = 2.17 (0.57 - 8.23) crude; OR = 2.43 (0.62 - 9.48) controlled for age, sex, smoking, atopy	-	-	Finland	Age, sex, smoking, atopy	MDI	Appears to have same population as Wikman et al, 2002. Different genes studied though.	Piirila	2001	2.43	0.62	9.48				AW	10	5	99	68	#=by person	N	1.37374	0.449551	4.19786	0.317535	-0.799505	1.43457	AW	10	5	99	68	#=by person	N	1.54	0.46	5.21	0.431782	-0.776529	1.65058	AW	10	5	99
(Mapp et al, 2002)	GSTP1	Glutathione S-Transpherase Pi 1	GSTP1 Val105/Val105	-	-	-	OR = 0.53; P = .468	North Italy / White	age and duration of exposure and correction for atopic status, sex, and smoking history	TDI	[Overlapping population with Hemmingson et al 2001 conference report, thus data from Hemmingson was not extracted]	Mapp	2002	0.53						AW	6	4	82	30	#=by person, says it's for the full cohort of 133 in text, but table shows total of 122?? calculations for #cases+controls with allele corresponds better with n=133 #'s: A=0.065*92, B=0.103*39	Y	0.54878	0.144777	2.08017	-0.600057	-1.93256	0.732448	AW	6	4	82	30	#=by person	Y	0.53	0.144777	2.08017	-0.634878	-1.93256	0.732448	AW	6	4	82
(Piirila et al, 2001)	GSTT1	Glutathione S-Transpherase Tao 1	GSTT1 Null	-	OR = 1.51 (0.55 - 4.18) crude; OR = 1.41 (0.50 - 3.96) controlled for age, sex, smoking, atopy	-	-	Finland	Age, sex, smoking, atopy	MDI/HDI/TDI/TDI+HDI/TDI+MDI+HDI	Appears to have same population as Wikman et al, 2002. Different genes studied though.	Piirila	2001	1.41	0.5	3.96				All AW (MDI, TDI, HDI)	13	6	96	67	#=by person	N	1.51215	0.547225	4.17855	0.413534	-0.602895	1.42996	All AW (MDI, TDI, HDI)	13	6	96	67	#=by person	N	1.41	0.5	3.96	0.34359	-0.693147	1.37624	All AW (MDI, TDI, HDI)	13	6	96
(Yucesoy et al, 2012)	GSTT1	Glutathione S-Transpherase Tao 1	GSTT1 Null	p = 0.078	p = 0.094	-	-	French-Canadian	None	HDI/MDI/TDI	Unclear	Yucesoy	2012							AW	23	22	72	120	#=by person	N	1.74242	0.906481	3.34926	0.555277	-0.0981851	1.20874	AW	23	22	72	120	#=by person	N	1.74242	0.906481	3.34926	0.555277	-0.0981851	1.20874	AW	23	22	72
(Piirila et al, 2001)	GSTT1	Glutathione S-Transpherase Tao 1	GSTT1 Present	-	-	-	-	Finland	Age, sex, smoking, atopy	MDI/HDI/TDI/TDI+HDI/TDI+MDI+HDI	Appears to have same population as Wikman et al, 2002. Different genes studied though.	Piirila	2001							All AW (MDI, TDI, HDI)	96	67	13	6	#=by person	N	0.661309	0.239318	1.8274	-0.413534	-1.42996	0.602895	All AW (MDI, TDI, HDI)	96	67	13	6	#=by person	N	0.661309	0.239318	1.8274	-0.413534	-1.42996	0.602895	All AW (MDI, TDI, HDI)	96	67	13
(Yucesoy et al, 2012)	GSTT1	Glutathione S-Transpherase Tao 1	GSTT1 Present	p = 0.078	p = 0.094	-	-	French-Canadian	None	HDI/MDI/TDI	Unclear	Yucesoy	2012							AW	72	120	23	22	#=by person	N	0.573913	0.298573	1.10317	-0.555277	-1.20874	0.0981851	AW	72	120	23	22	#=by person	N	0.573913	0.298573	1.10317	-0.555277	-1.20874	0.0981851	AW	72	120	23
(Beghe et al, 2004)	HLA Class I, Cw	Human Leukocyte Antigen Class I, Cw	HLA Cw*10(0302/04)	-	NS	-	-	North Italy / White	Duration of exposure, timing of onset of symptoms, age, smoking history, responsiveness to methacholine, and atopic status	TDI	No	Beghe	2004							AW	2	3	112	38	#=by person	N	0.22619	0.036405	1.40536	-1.48638	-3.31305	0.340293	AW	2	3	112	38	#=by person	N	0.22619	0.036405	1.40536	-1.48638	-3.31305	0.340293	AW	2	3	112
(Choi et al, 2009)	HLA Class I, Cw	Human Leukocyte Antigen Class I, Cw	HLA Cw*10(0302/04)	-	NS	NS	-	Korean	Age, sex, smoking	TDI	Unclear	Choi	2009							AW	7	6	77	41	#=by person	N	0.621212	0.195834	1.97057	-0.476083	-1.63049	0.678324	AW	7	6	77	41	#=by person	N	0.621212	0.195834	1.97057	-0.476083	-1.63049	0.678324	NC	7	17	77
(Beghe et al, 2004)	HLA Class I, Cw	Human Leukocyte Antigen Class I, Cw	HLA Cw*0702	-	NS	-	-	North Italy / White	Duration of exposure, timing of onset of symptoms, age, smoking history, responsiveness to methacholine, and atopic status	TDI	No	Beghe	2004							AW	15	5	99	36	#=by person	N	1.09091	0.369861	3.21765	0.0870114	-0.994627	1.16865	AW	15	5	99	36	#=by person	N	1.09091	0.369861	3.21765	0.0870114	-0.994627	1.16865	AW	15	5	99
(Choi et al, 2009)	HLA Class I, Cw	Human Leukocyte Antigen Class I, Cw	HLA Cw*0702	-	NS	NS	-	Korean	Age, sex, smoking	TDI	Unclear	Choi	2009							AW	15	8	69	39	#=by person	N	1.05978	0.41247	2.72296	0.0580638	-0.885591	1.00172	AW	15	8	69	39	#=by person	N	1.05978	0.41247	2.72296	0.0580638	-0.885591	1.00172	NC	15	20	69
(Bignon et al, 1994)	HLA Class II, DQB1	Human Leukocyte Antigen Class II, DQB7	HLA DQB1*0301	-	NS	-	-	Europe (Italian+French)	None	Not specified	No	Bignon	1994							AW	13	8	43	24	#=by chromosomes	N	0.906977	0.32952	2.49638	-0.0976385	-1.11012	0.914841	AW	13	8	43	24	#=by chromosomes	N	0.906977	0.32952	2.49638	-0.0976385	-1.11012	0.914841	AW	13	8	43
(Choi et al, 2009)	HLA Class II, DQB1	Human Leukocyte Antigen Class II, DQB1	HLA DQB1*0301	-	NS	NS	-	Korean	Age, sex, smoking	TDI	Unclear	Choi	2009							AW	27	15	57	32	#=by person	N	1.01053	0.470045	2.17248	0.0104713	-0.754927	0.77587	AW	27	15	57	32	#=by person	N	1.01053	0.470045	2.17248	0.0104713	-0.754927	0.77587	NC	27	32	57
(Bignon et al, 1994)	HLA Class II, DQB1	Human Leukocyte Antigen Class II, DQB8	HLA DQB1*0302	-	NS	-	-	Europe (Italian+French)	None	Not specified	No	Bignon	1994							AW	5	1	51	31	#=by chromosomes	N	3.03922	0.339127	27.2371	1.1116	-1.08138	3.30458	AW	5	1	51	31	#=by chromosomes	N	3.03922	0.339127	27.2371	1.1116	-1.08138	3.30458	AW	5	1	51
(Choi et al, 2009)	HLA Class II, DQB1	Human Leukocyte Antigen Class II, DQB1	HLA DQB1*0302	-	NS	NS	-	Korean	Age, sex, smoking	TDI	Unclear	Choi	2009							AW	17	9	67	38	#=by person	N	1.07131	0.435259	2.63683	0.0688823	-0.831814	0.969578	AW	17	9	67	38	#=by person	N	1.07131	0.435259	2.63683	0.0688823	-0.831814	0.969578	NC	17	30	67
(Bignon et al, 1994)	HLA Class II, DQB1	Human Leukocyte Antigen Class II, DQB9	HLA DQB1*0303	-	NS	-	-	Europe (Italian+French)	None	Not specified	No	Bignon	1994							AW	0	0	56	32	#=by chromosomes	Y	0.575221	0.011146	29.6861	-0.553001	-4.49668	3.39068	AW	0	0	56	32	#=by chromosomes	Y	0.575221	0.011146	29.6861	-0.553001	-4.49668	3.39068	AW	0	0	56
(Choi et al, 2009)	HLA Class II, DQB1	Human Leukocyte Antigen Class II, DQB1	HLA DQB1*0303	-	NS	NS	-	Korean	Age, sex, smoking	TDI	Unclear	Choi	2009							AW	18	9	66	38	#=by person	N	1.15152	0.470901	2.81585	0.141079	-0.753107	1.03526	AW	18	9	66	38	#=by person	N	1.15152	0.470901	2.81585	0.141079	-0.753107	1.03526	NC	18	29	66
(Bignon et al, 1994)	HLA Class II, DQB1	Human Leukocyte Antigen Class II, DQB2	HLA DQB1*0601	-	NS	-	-	Europe (Italian+French)	None	Not specified	No	Bignon	1994							AW	1	0	55	32	#=by chromosomes	Y	1.75676	0.0695059	44.4019	0.563469	-2.66634	3.79328	AW	1	0	55	32	#=by chromosomes	Y	1.75676	0.0695059	44.4019	0.563469	-2.66634	3.79328	AW	1	0	55
(Choi et al, 2009)	HLA Class II, DQB1	Human Leukocyte Antigen Class II, DQB1	HLA DQB1*0601	-	NS	NS	-	Korean	Age, sex, smoking	TDI	Unclear	Choi	2009							AW	15	6	69	41	#=by person	N	1.48551	0.534266	4.1304	0.395756	-0.626861	1.41837	AW	15	6	69	41	#=by person	N	1.48551	0.534266	4.1304	0.395756	-0.626861	1.41837	NC	15	27	69
(Choi et al, 2009)	HLA Class II, DQB1	Human Leukocyte Antigen Class II, DQB1	HLA DQB1*0602	-	OR = 2.024 (1.141-3.590), p = 0.016, pc = NS	OR = 2.815 (1.368-5.792), p = 0.006	-	Korean	Age, sex, smoking	TDI	Unclear	Choi	2009	2.024	1.141	3.59	2.815	1.368	5.792	AW	23	6	61	41	#=by person	N	2.5765	0.965233	6.87747	0.946433	-0.0353854	1.92825	AW	23	6	61	41	#=by person	N	2.024	1.141	3.59	0.705076	0.131905	1.27815	NC	23	15	61
(Bignon et al, 1994)	HLA Class II, DQB1	Human Leukocyte Antigen Class II, DQB3	HLA DQB1*0602	-	NS	-	-	Europe (Italian+French)	None	Not specified	No	Bignon	1994							AW	11	8	45	24	#=by chromosomes	N	0.733333	0.260041	2.06805	-0.310155	-1.34692	0.726605	AW	11	8	45	24	#=by chromosomes	N	0.733333	0.260041	2.06805	-0.310155	-1.34692	0.726605	AW	11	8	45
(Bignon et al, 1994)	HLA Class II, DQB1	Human Leukocyte Antigen Class II, DQB4	HLA DQB1*0604	-	NS	-	-	Europe (Italian+French)	None	Not specified	No	Bignon	1994							AW	2	1	54	31	#=by chromosomes	N	1.14815	0.0999944	13.1832	0.13815	-2.30264	2.57894	AW	2	1	54	31	#=by chromosomes	N	1.14815	0.0999944	13.1832	0.13815	-2.30264	2.57894	AW	2	1	54
(Choi et al, 2009)	HLA Class II, DQB1	Human Leukocyte Antigen Class II, DQB1	HLA DQB1*0604	-	NS	NS	-	Korean	Age, sex, smoking	TDI	Unclear	Choi	2009							AW	9	5	75	42	#=by person	N	1.008	0.317053	3.20472	0.00796817	-1.14869	1.16462	AW	9	5	75	42	#=by person	N	1.008	0.317053	3.20472	0.00796817	-1.14869	1.16462	NC	9	14	75
(Bignon et al, 1994)	HLA Class II, DR	Human Leukocyte Antigen Class II, DR	HLA DR3	-	NS	-	-	Europe (Italian+French)	None	Not specified	No	Bignon	1994							AW	7	4	49	28	#=by chromosomes	N	1	0.268927	3.71849	0	-1.31332	1.31332	AW	7	4	49	28	#=by chromosomes	N	1	0.268927	3.71849	0	-1.31332	1.31332	AW	7	4	49
(Bernstein et al, 1997)	HLA Class II, DR	Human Leukocyte Antigen Class II, DR	HLA DR3	-	-	-	NS	North American	None	One or more of TDI/MDI/HDI	No	Berstein JA	1997							Mix	3	1	7	14	#=by person	N	6	0.523852	68.7217	1.79176	-0.646546	4.23006	Mix	3	1	7	14	#=by person	N	6	0.523852	68.7217	1.79176	-0.646546	4.23006	Mix	3	1	7
(Bignon et al, 1994)	HLA Class II, DR	Human Leukocyte Antigen Class II, DR	HLA DR4	-	NS	-	-	Europe (Italian+French)	None	Not specified	No	Bignon	1994							AW	3	1	53	31	#=by chromosomes	N	1.75472	0.174839	17.6106	0.562308	-1.74389	2.8685	AW	3	1	53	31	#=by chromosomes	N	1.75472	0.174839	17.6106	0.562308	-1.74389	2.8685	AW	3	1	53
(Bernstein et al, 1997)	HLA Class II, DR	Human Leukocyte Antigen Class II, DR	HLA DR4	-	-	-	NS	North American	None	One or more of TDI/MDI/HDI	No	Berstein JA	1997							Mix	3	5	7	10	#=by person	N	0.857143	0.152446	4.81936	-0.154151	-1.88094	1.57264	Mix	3	5	7	10	#=by person	N	0.857143	0.152446	4.81936	-0.154151	-1.88094	1.57264	Mix	3	5	7
(Bignon et al, 1994)	HLA Class II, DR	Human Leukocyte Antigen Class II, DR	HLA DR7	-	NS	-	-	Europe (Italian+French)	None	Not specified	No	Bignon	1994							AW	10	3	46	29	#=by chromosomes	N	2.10145	0.533258	8.28134	0.742627	-0.62875	2.114	AW	10	3	46	29	#=by chromosomes	N	2.10145	0.533258	8.28134	0.742627	-0.62875	2.114	AW	10	3	46
(Bernstein et al, 1997)	HLA Class II, DR	Human Leukocyte Antigen Class II, DR	HLA DR7	-	-	-	NS	North American	None	One or more of TDI/MDI/HDI	No	Berstein JA	1997							Mix	1	7	9	8	#=by person	N	0.126984	0.0127107	1.26861	-2.06369	-4.36531	0.237925	Mix	1	7	9	8	#=by person	N	0.126984	0.0127107	1.26861	-2.06369	-4.36531	0.237925	Mix	1	7	9
(Bignon et al, 1994)	HLA Class II, DR	Human Leukocyte Antigen Class II, DR	HLA DR8	-	NS	-	-	Europe (Italian+French)	None	Not specified	No	Bignon	1994							AW	1	0	55	32	#=by chromosomes	Y	1.75676	0.0695059	44.4019	0.563469	-2.66634	3.79328	AW	1	0	55	32	#=by chromosomes	Y	1.75676	0.0695059	44.4019	0.563469	-2.66634	3.79328	AW	1	0	55
(Bernstein et al, 1997)	HLA Class II, DR	Human Leukocyte Antigen Class II, DR	HLA DR8	-	-	-	NS	North American	None	One or more of TDI/MDI/HDI	No	Berstein JA	1997							Mix	1	2	9	13	#=by person	N	0.722222	0.056589	9.21742	-0.325422	-2.87194	2.2211	Mix	1	2	9	13	#=by person	N	0.722222	0.056589	9.21742	-0.325422	-2.87194	2.2211	Mix	1	2	9
[truncated: 64 more columns]

## Sheet: 1000Genomes_4SNPs_Data
Study	Gene Abbreviation	Gene name	Marker	ES_DA-	ES_AW	ES_NC	ES_Misc	Comparison groups	ControlsWithCalculation_1000 genomes project	CasesWith_1kG	ControlsWith_1kG	CasesWithout_1kG	ControlsWithout_1kG	Ratio of controls without/with_1kG	OR_1kG	Lower_CI_1kG	Upper_CI_1kG	ln_OR_1kG	ln_LCI_1kG	ln_UCI_1kG	Control_I	CasesWith_I	ControlsWith_I	CasesWithout_I	ControlsWithout_I	Ratio of controls without/with	Notes_I	Haldane_I	OR_I	Lower_CI_I	Upper_CI_I	Control_II	CasesWith_II	ControlsWith_II	CasesWithout_II	ControlsWithout_II	Ratio of controls without/with	Notes_II	Haldane_II	OR_II	Lower_CI_II	Upper_CI_II	Population's Country/Ethnicity	Adjusted Confounders for OR	Types of Diisocyanates (Slashes are in order of #'s workers exposed)	Same population as another study?	First Author's Last Name	Year	Year, a or b? (If not, put a dash " - " )
(Kim et al, 2009)	CTNNA3	Catenin Alpha 3	rs10762058 CC	-	-	p = 0.001	-	NC	1523	38	1523	44	981	0.64	0.556	0.358	0.865	-0.59	-1.03	-0.15	NC	38	144	44	116	0.81	#=by person	N	0.696	0.423	1.145	-	0	0	0	0		-	-	-	-	-	Korean	sex, age	TDI	No	Kim	2009	-
(Bernstein et al, 2013)	CTNNA3	Catenin Alpha 3	rs10762058 CC	p = 0.288	p = 0.044	-	-	DA-, AW	1523	95	1523	37	981	0.64	1.653	1.121	2.438	0.5	0.11	0.89	DA-	95	92	37	39	0.42	#=by person	N	1.088	0.638	1.855	AW	95	102	37	44	0.43	#=by person	N	1.108	0.659	1.861	French-Canadians and Spaniards	None	HDI/MDI/TDI	TBD	Bernstein	2013	-
(Kim et al, 2009)	CTNNA3	Catenin Alpha 4	rs10762058 CG	-	-	OR = 1.437 (0.873-2.366)p = 0.123	-	NC	859	26	859	56	1645	1.91	0.889	0.554	1.425	-0.12	-0.59	0.35	NC	26	102	56	158	1.55	#=by person	N	0.719	0.424	1.219	-	0	0	0	0		-	-	-	-	-	Korean	sex, age	TDI	No	Kim	2009	-
(Bernstein et al, 2013)	CTNNA3	Catenin Alpha 3	rs10762058 CG	p = 0.288	p = 0.044	-	-	DA-, AW	859	27	859	105	1645	1.91	0.492	0.32	0.757	-0.71	-1.14	-0.28	DA-	27	34	105	97	2.85	#=by person	N	0.734	0.413	1.305	AW	27	41	105	105	2.56	#=by person	N	0.659	0.378	1.148	French-Canadians and Spaniards	None	HDI/MDI/TDI	TBD	Bernstein	2013	-
(Kim et al, 2009)	CTNNA3	Catenin Alpha 5	rs10762058 GG	-	-	OR = 4.942 (2.333-10.469), p = 0.6e-5	-	NC	121	18	121	64	2383	19.66	5.53	3.178	9.622	1.71	1.16	2.26	NC	18	14	64	246	17.57	#=by person	N	4.942	2.333	10.469	-	0	0	0	0		-	-	-	-	-	Korean	sex, age	TDI	No	Kim	2009	-
(Bernstein et al, 2013)	CTNNA3	Catenin Alpha 3	rs10762058 GG	p = 0.288	p = 0.044	-	-	DA-, AW	121	10	121	122	2383	19.66	1.612	0.825	3.15	0.48	-0.19	1.15	DA-	10	5	122	126	25.2	#=by person	N	2.066	0.686	6.218	AW	10	3	122	143	47.67	#=by person	N	3.907	1.051	14.519	French-Canadians and Spaniards	None	HDI/MDI/TDI	TBD	Bernstein	2013	-
(Bernstein et al, 2013)	CTNNA3	Catenin Alpha 3	rs1786929 TT	p = 1.000	p = 0.211	-	-	DA-, AW	1371	60	1371	72	1133	0.83	0.689	0.484	0.979	-0.37	-0.72	-0.02	DA-	60	65	72	66	1.02	#=by person	N	0.846	0.521	1.374	AW	60	63	72	84	1.33	#=by person	N	1.111	0.692	1.784	French-Canadians and Spaniards	None	HDI/MDI/TDI	TBD	Bernstein	2013	-
(Kim et al, 2009)	CTNNA3	Catenin Alpha 3	rs1786929 TT	-	-	p = 0.028	-	NC	1371	24	1371	58	1133	0.83	0.342	0.211	0.554	-1.07	-1.56	-0.59	NC	24	107	58	145	1.36	#=by person	N	0.561	0.328	0.96	-	0	0	0	0		-	-	-	-	-	Korean	sex, age	TDI	No	Kim	2009	-
(Bernstein et al, 2013)	CTNNA3	Catenin Alpha 3	rs1786929 CT	p = 1.001	p = 0.212	-	-	DA-, AW	964	59	964	73	1540	1.6	1.292	0.908	1.838	0.26	-0.1	0.61	DA-	59	53	73	78	1.47	#=by person	N	1.189	0.729	1.94	AW	59	62	73	85	1.37	#=by person	N	1.108	0.69	1.78	French-Canadians and Spaniards	None	HDI/MDI/TDI	TBD	Bernstein	2013	-
(Kim et al, 2009)	CTNNA3	Catenin Alpha 3	rs1786929 CT	-	-	OR = 1.394 (0.689-2.821), p = 0.370	-	NC	964	45	964	37	1540	1.6	1.944	1.249	3.025	0.66	0.22	1.11	NC	45	115	37	137	1.19	#=by person	N	1.449	0.878	2.39	-	0	0	0	0		-	-	-	-	-	Korean	sex, age	TDI	No	Kim	2009	-
(Bernstein et al, 2013)	CTNNA3	Catenin Alpha 3	rs1786929 CC	p = 1.002	p = 0.213	-	-	DA-, AW	169	13	169	119	2335	13.79	1.507	0.833	2.728	0.41	-0.18	1	DA-	13	13	119	118	9.08	#=by person	N	0.992	0.441	2.229	AW	13	22	119	125	5.68	#=by person	N	0.621	0.299	1.288	French-Canadians and Spaniards	None	HDI/MDI/TDI	TBD	Bernstein	2013	-
(Kim et al, 2009)	CTNNA3	Catenin Alpha 3	rs1786929 CC	-	-	OR = 1.783 (1.042-3.052), p = 0.015	-	NC	169	13	169	69	2335	13.79	2.599	1.408	4.797	0.96	0.34	1.57	NC	13	30	69	222	7.4	#=by person	N	1.394	0.689	2.821	-	0	0	0	0		-	-	-	-	-	Korean	sex, age	TDI	No	Kim	2009	-
(Bernstein et al, 2013)	CTNNA3	Catenin Alpha 3	rs4378283 CC	p = 1.000	p = 0.473	-	-	DA-, AW	1852	124	1852	8	652	0.35	5.457	2.655	11.217	1.7	0.98	2.42	DA-	124	122	8	9	0.07	#=by person	N	1.143	0.427	3.061	AW	124	131	8	16	0.12	#=by person	N	1.893	0.782	4.58	French-Canadians and Spaniards	None	HDI/MDI/TDI	TBD	Bernstein	2013	-
(Kim et al, 2009)	CTNNA3	Catenin Alpha 3	rs4378283 CC	-	-	p = 0.006	-	NC	1852	40	1852	39	652	0.35	0.361	0.23	0.566	-1.02	-1.47	-0.57	NC	40	144	39	113	0.78	#=by person	N	0.805	0.486	1.334	-	0	0	0	0		-	-	-	-	-	Korean	sex, age	TDI	No	Kim	2009	-
(Bernstein et al, 2013)	CTNNA3	Catenin Alpha 3	rs4378283 CT	p = 1.001	p = 0.474	-	-	DA-, AW	603	7	603	125	1901	3.15	0.177	0.082	0.38	-1.73	-2.5	-0.97	DA-	7	8	125	123	15.38	#=by person	N	0.861	0.303	2.447	AW	7	16	125	131	8.19	#=by person	N	0.459	0.182	1.152	French-Canadians and Spaniards	None	HDI/MDI/TDI	TBD	Bernstein	2013	-
(Kim et al, 2009)	CTNNA3	Catenin Alpha 3	rs4378283 CT	-	-	OR = 1.242 (0.75-2.059), p = .404	-	NC	603	21	603	58	1901	3.15	1.142	0.687	1.896	0.13	-0.38	0.64	NC	21	97	58	160	1.65	#=by person	N	0.597	0.341	1.045	-	0	0	0	0		-	-	-	-	-	Korean	sex, age	TDI	No	Kim	2009	-
(Bernstein et al, 2013)	CTNNA3	Catenin Alpha 3	rs4378283 TT	p = 1.002	p = 0.475	-	-	DA-, AW	49	1	49	131	2455	50.02	0.382	0.052	2.787	-0.96	-2.95	1.02	DA-	1	1	131	130	130	#=by person	N	0.992	0.061	16.035	AW	1	0	131	147		#=by person	Y	3.365	0.136	83.323	French-Canadians and Spaniards	None	HDI/MDI/TDI	TBD	Bernstein	2013	-
(Kim et al, 2009)	CTNNA3	Catenin Alpha 3	rs4378283 TT	-	-	OR = 4.445 (2.143-9.22), p = 0.9e-5	-	NC	49	18	49	61	2455	50.02	14.761	8.126	26.811	2.69	2.1	3.29	NC	18	16	61	241	15.06	#=by person	N	4.445	2.143	9.22	-	0	0	0	0		-	-	-	-	-	Korean	sex, age	TDI	No	Kim	2009	-
(Bernstein et al, 2013)	CTNNA3	Catenin Alpha 3	rs7088181 AA			-	-	DA-, AW	1563	98	1563	34	941	0.6	1.736	1.165	2.585	0.55	0.15	0.95	DA-	98	97	34	34	0.35	#=by person	N	1.01	0.582	1.755	AW	98	109	34	38	0.35	#=by person	N	1.005	0.587	1.719	French-Canadians and Spaniards	None	HDI/MDI/TDI	TBD	Bernstein	2013	-
(Kim et al, 2009)	CTNNA3	Catenin Alpha 5	rs7088181 AA	-	-	p = 0.001	-	NC	1563	39	1563	44	941	0.6	0.534	0.344	0.828	-0.63	-1.07	-0.19	NC	39	146	44	114	0.78	#=by person	N	0.692	0.422	1.136	-	0	0	0	0		-	-	-	-	-	Korean	sex, age	TDI	No	Kim	2009	-
(Bernstein et al, 2013)	CTNNA3	Catenin Alpha 3	rs7088181 AG			-	-	DA-, AW	831	25	831	107	1673	2.01	0.47	0.302	0.733	-0.75	-1.2	-0.31	DA-	25	29	107	102	3.52	#=by person	N	0.822	0.451	1.497	AW	25	36	107	111	3.08	#=by person	N	0.72	0.405	1.281	French-Canadians and Spaniards	None	HDI/MDI/TDI	TBD	Bernstein	2013	-
(Kim et al, 2009)	CTNNA3	Alpha Catenin Subunit 3	rs7088181 AG	-	-	OR = 1.445 (0.88-2.372), p = 0.129	-	NC	831	27	831	56	1673	2.01	0.971	0.609	1.548	-0.03	-0.5	0.44	NC	27	101	56	159	1.57	#=by person	N	0.759	0.45	1.28	-	0	0	0	0		-	-	-	-	-	Korean	sex, age	TDI	No	Kim	2009	-
(Bernstein et al, 2013)	CTNNA3	Catenin Alpha 3	rs7088181 GG			-	-	DA-, AW	110	9	110	123	2394	21.68	1.586	0.785	3.205	0.46	-0.24	1.16	DA-	9	5	123	126	25.2	#=by person	N	1.844	0.601	5.658	AW	9	2	123	145	72.5	#=by person	N	5.305	1.125	25.017	French-Canadians and Spaniards	None	HDI/MDI/TDI	TBD	Bernstein	2013	-
(Kim et al, 2009)	CTNNA3	Catenin Alpha 5	rs7088181 GG	-	-	OR = 4.894 (2.263-10.586), p = 0.1e-4	-	NC	110	17	110	66	2394	21.68	5.584	3.17	9.837	1.72	1.15	2.29	NC	17	13	66	247	19	#=by person	N	4.894	2.263	10.586	-	0	0	0	0		-	-	-	-	-	Korean	sex, age	TDI	No	Kim	2009	-
[truncated: 2 more columns]

## Sheet: Meta- and Sensitivity Analysis
Meta-Analysis (List 1) and Sensitivity analysis results (Lists 2-8)
								Interpretation:		*The closer to 1 the OR, LCI, and UCI ratio are, the better				*Bolded data in the author adjusted sections are the data that differ from the corresponding unadjusted sections										*AW = Asymptomatic Worker; NC = Normal Control, DA- = Diiscoyanate Asthma Negative Controls
										*The smaller UCI/LCI is, the better (stronger evidence)				*Light gray text within the author-adjusted sections is because it is the same as in the corresponding unadjusted section
Primary Analysis
List 1)	AW,NC,(noDA-), unadjusted ORs												List 2)	AW,NC,(noDA-), author adjusted ORs												List 3)	NC,AW,(noDA-), unadjusted ORs												List 4)	NC,AW,(noDA-), author adjusted ORs
	STATA code													STATA code													STATA code													STATA code
	. metan ln_OR_AN ln_LCI_AN ln_UCI_AN, sgweight label (namevar=Study) by ("Mark													. metan ln_OR_AN_A ln_LCI_AN_A ln_UCI_AN_A, sgweight label (namevar=Study) by													. metan ln_OR_NA ln_LCI_NA ln_UCI_NA, sgweight label (namevar=Study) by ("Mark													. metan ln_OR_NA_A ln_LCI_NA_A ln_UCI_NA_A, sgweight label (namevar=Study) by
	> er") title("Genetic Markers_AW,NC,(noDA-)_I-V, D+L") eform fixedi second(ran													> ("Marker") title("Author ORs_AW,NC,(noDA-)_I-V, D+L") eform fixedi second(ra													> er") title("Genetic Markers_NC,AW,(noDA-)_I-V, D+L") eform fixedi second(ran													> ("Marker") title("Author ORs_NC,AW,(noDA-)_I-V, D+L") eform fixedi second(ra
	> dom)													> ndom)													> dom)													> ndom)
	Study		OR	LCI	UCI	% Weight								Study		OR	LCI	UCI	% Weight	Notes							Study		OR	LCI	UCI	% Weight								Study		OR	LCI	UCI	% Weight	Notes
	---------------------+---------------------------------------------------													---------------------+---------------------------------------------------													---------------------+---------------------------------------------------													---------------------+---------------------------------------------------
	HLA Cw*0303										UCI/LCI for each study			HLA Cw*0303										UCI/LCI for each study			HLA Cw*0303										UCI/LCI for each study			HLA Cw*0303
	(Beghe et al, 2004)		0.692	0.222	2.161	18.87					9.73423			(Beghe et al, 2004)		0.692	0.222	2.161	18.87					9.73423			(Beghe et al, 2004)		0.692	0.222	2.161	16.61					9.73423			(Beghe et al, 2004)		0.692	0.222	2.161	16.61
	(Kim et al, 2006)		2.489	1.159	5.346	41.84					4.6126			(Kim et al, 2006)		2.489	1.159	5.346	41.84					4.6126			(Kim et al, 2006)		2.489	1.159	5.346	36.84					4.6126			(Kim et al, 2006)		2.489	1.159	5.346	36.84
	(Choi et al, 2009)		1.172	0.533	2.581	39.29					4.8424			(Choi et al, 2009)		1.172	0.533	2.581	39.29					4.8424			(Choi et al, 2009)		2.715	1.375	5.359	46.54					3.89745			(Choi et al, 2009)		2.715	1.375	5.359	46.54
	Sub-total													Sub-total													Sub-total													Sub-total
	I-V pooled ES		1.454	0.887	2.385	100				I-V pooled	2.68884			I-V pooled ES		1.454	0.887	2.385	100				I-V pooled	2.68884			I-V pooled ES		2.095	1.317	3.332	100				I-V pooled	2.52999			I-V pooled ES		2.095	1.317	3.332	100				I-V pooled
	D+L pooled ES		1.373	0.681	2.768					D+L pooled	4.06461			D+L pooled ES		1.373	0.681	2.768					D+L pooled	4.06461			D+L pooled ES		1.892	0.925	3.871					D+L pooled	4.18486			D+L pooled ES		1.892	0.925	3.871					D+L pooled
	---------------------+---------------------------------------------------													---------------------+---------------------------------------------------													---------------------+---------------------------------------------------													---------------------+---------------------------------------------------
	HLA DQB1*0501										UCI/LCI for each study			HLA DQB1*0501										UCI/LCI for each study			HLA DQB1*0501										UCI/LCI for each study			HLA DQB1*0501
	(Bignon et al, 1994)		0.098	0.011	0.882	9.6					80.1818			(Bignon et al, 1994)		0.14	0.011	0.882	9.6	*The authors appear to have added +0.5 to the numerator and denominator, so their calculated and reported ratio was slighty different than when that Haldane modification is not made.				80.1818			(Bignon et al, 1994)		0.098	0.011	0.882	6.08					80.1818			(Bignon et al, 1994)		0.14	0.011	0.882	6.08	*The authors appear to have added +0.5 to the numerator and denominator, so their calculated and reported ratio was slighty different than when that Haldane modification is not made.
	(Mapp et al, 2000)		0.264	0.092	0.754	41.98					8.19565			(Mapp et al, 2000)		0.264	0.092	0.754	41.98					8.19565			(Mapp et al, 2000)		0.591	0.252	1.384	40.52					5.49206			(Mapp et al, 2000)		0.591	0.252	1.384	40.52
	(Choi et al, 2009)		1.242	0.467	3.304	48.41					7.07495			(Choi et al, 2009)		1.242	0.467	3.304	48.41					7.07495			(Choi et al, 2009)		1.236	0.522	2.301	53.39					4.40805			(Choi et al, 2009)		1.236	0.522	2.301	53.39
	Sub-total													Sub-total													Sub-total													Sub-total
	I-V pooled ES		0.508	0.257	1.003	100				I-V pooled	3.90272			I-V pooled ES		0.526	0.266	1.038	100				I-V pooled	3.90226			I-V pooled ES		0.786	0.457	1.35	100				I-V pooled	2.95405			I-V pooled ES		0.803	0.467	1.38	100				I-V pooled
	D+L pooled ES		0.392	0.098	1.563					D+L pooled	15.949			D+L pooled ES		0.431	0.118	1.574					D+L pooled	13.339			D+L pooled ES		0.619	0.226	1.698					D+L pooled	7.51327			D+L pooled ES		0.684	0.281	1.666					D+L pooled
	---------------------+---------------------------------------------------													---------------------+---------------------------------------------------													---------------------+---------------------------------------------------													---------------------+---------------------------------------------------
	HLA DQB1*0503										UCI/LCI for each study			HLA DQB1*0503										UCI/LCI for each study			HLA DQB1*0503										UCI/LCI for each study			HLA DQB1*0503
	(Bignon et al, 1994)		9.848	0.544	178.409	12.01					327.958			(Bignon et al, 1994)		9.848	0.544	178.409	12.01					327.958			(Bignon et al, 1994)		9.848	0.544	178.409	4.87					327.958			(Bignon et al, 1994)		9.848	0.544	178.409	4.87
	(Mapp et al, 2000)		14.907	0.857	259.384	12.35					302.665			(Mapp et al, 2000)		14.907	0.857	259.384	12.35					302.665			(Mapp et al, 2000)		2.7	1.094	6.662	50.1					6.08958			(Mapp et al, 2000)		2.7	1.094	6.662	50.1
	(Choi et al, 2009)		0.621	0.196	1.971	75.64					10.0561			(Choi et al, 2009)		0.621	0.196	1.971	75.64					10.0561			(Choi et al, 2009)		0.734	0.337	2.266	45.04					6.72404			(Choi et al, 2009)		0.734	0.337	2.266	45.04
	Sub-total													Sub-total													Sub-total													Sub-total
	I-V pooled ES		1.282	0.47	3.499	100				I-V pooled	7.44468			I-V pooled ES		1.282	0.47	3.499	100				I-V pooled	7.44468			I-V pooled ES		1.599	0.844	3.03	100				I-V pooled	3.59005			I-V pooled ES		1.599	0.844	3.03	100				I-V pooled
	D+L pooled ES		3.277	0.326	32.929					D+L pooled	101.009			D+L pooled ES		3.277	0.326	32.929					D+L pooled	101.009			D+L pooled ES		1.843	0.548	6.194					D+L pooled	11.3029			D+L pooled ES		1.843	0.548	6.194					D+L pooled
	---------------------+---------------------------------------------------													---------------------+---------------------------------------------------													---------------------+---------------------------------------------------													---------------------+---------------------------------------------------
	HLA DR1										UCI/LCI for each study			HLA DR1										UCI/LCI for each study			HLA DR1										UCI/LCI for each study			HLA DR1
	(Bignon et al, 1994)		0.056	0.003	1.078	11.09					359.333			(Bignon et al, 1994)		0.056	0.003	1.078	11.09					359.333			(Bignon et al, 1994)		0.056	0.003	1.078	8.21					359.333			(Bignon et al, 1994)		0.056	0.003	1.078	8.21
	(Mapp et al, 2000)		0.233	0.076	0.715	77.35					9.40789			(Mapp et al, 2000)		0.233	0.076	0.715	77.35					9.40789			(Mapp et al, 2000)		0.504	0.293	1.878	83.24					6.40956			(Mapp et al, 2000)		0.504	0.293	1.878	83.24
	(Bernstein et al, 1997)		1.556	0.086	28.147	11.56					327.291			(Bernstein et al, 1997)		1.556	0.086	28.147	11.56					327.291			(Bernstein et al, 1997)		1.556	0.086	28.147	8.56					327.291			(Bernstein et al, 1997)		1.556	0.086	28.147	8.56
	Sub-total													Sub-total													Sub-total													Sub-total
	I-V pooled ES		0.248	0.093	0.664	100				I-V pooled	7.13978			I-V pooled ES		0.248	0.093	0.664	100				I-V pooled	7.13978			I-V pooled ES		0.463	0.199	1.08	100				I-V pooled	5.42714			I-V pooled ES		0.463	0.199	1.08	100				I-V pooled
	D+L pooled ES		0.256	0.069	0.946					D+L pooled	13.7101			D+L pooled ES		0.256	0.069	0.946					D+L pooled	13.7101			D+L pooled ES		0.427	0.117	1.554					D+L pooled	13.2821			D+L pooled ES		0.427	0.117	1.554					D+L pooled
	---------------------+---------------------------------------------------													---------------------+---------------------------------------------------													---------------------+---------------------------------------------------													---------------------+---------------------------------------------------
	rs10762058 CC							OR Ratio	LCI Ratio	UCI Ratio	UCI/LCI for each study			rs10762058 CC							OR Ratio	LCI Ratio	UCI Ratio	UCI/LCI for each study			rs10762058 CC							OR Ratio	LCI Ratio	UCI Ratio	UCI/LCI for each study			rs10762058 CC							OR Ratio	LCI Ratio	UCI Ratio
	(Kim et al, 2009)		0.696	0.423	1.145	52.03		0.628159	0.641882	0.615261	2.70686			(Kim et al, 2009)		0.696	0.423	1.145	52.03		0.628159	0.641882	0.615261	2.70686			(Kim et al, 2009)		0.696	0.423	1.145	52.03		0.628159	0.641882	0.615261	2.70686			(Kim et al, 2009)		0.696	0.423	1.145	52.03		0.628159	0.641882	0.615261
	(Bernstein et al, 2013)		1.108	0.659	1.861	47.97		1.59195	1.55792	1.62533	2.82398			(Bernstein et al, 2013)		1.108	0.659	1.861	47.97		1.59195	1.55792	1.62533	2.82398			(Bernstein et al, 2013)		1.108	0.659	1.861	47.97		1.59195	1.55792	1.62533	2.82398			(Bernstein et al, 2013)		1.108	0.659	1.861	47.97		1.59195	1.55792	1.62533
	Sub-total													Sub-total													Sub-total													Sub-total
	I-V pooled ES		0.87	0.607	1.246	100				I-V pooled	2.05272			I-V pooled ES		0.87	0.607	1.246	100				I-V pooled	2.05272			I-V pooled ES		0.87	0.607	1.246	100				I-V pooled	2.05272			I-V pooled ES		0.87	0.607	1.246	100				I-V pooled
	D+L pooled ES		0.873	0.553	1.376					D+L pooled	2.48825			D+L pooled ES		0.873	0.553	1.376					D+L pooled	2.48825			D+L pooled ES		0.873	0.553	1.376					D+L pooled	2.48825			D+L pooled ES		0.873	0.553	1.376					D+L pooled
	---------------------+---------------------------------------------------													---------------------+---------------------------------------------------													---------------------+---------------------------------------------------													---------------------+---------------------------------------------------
	rs10762058 CG							OR Ratio	LCI Ratio	UCI Ratio	UCI/LCI for each study			rs10762058 CG							OR Ratio	LCI Ratio	UCI Ratio	UCI/LCI for each study			rs10762058 CG							OR Ratio	LCI Ratio	UCI Ratio	UCI/LCI for each study			rs10762058 CG							OR Ratio	LCI Ratio	UCI Ratio
	(Kim et al, 2009)		0.719	0.424	1.219	52.62		1.09105	1.12169	1.06185	2.875			(Kim et al, 2009)		1.437	0.873	2.366	55.44		2.18058	2.30952	2.06098	2.71019			(Kim et al, 2009)		0.719	0.424	1.219	52.62		1.09105	1.12169	1.06185	2.875			(Kim et al, 2009)		1.437	0.873	2.366	55.44		2.18058	2.30952	2.06098
	(Bernstein et al, 2013)		0.659	0.378	1.148	47.38		0.916551	0.891509	0.941756	3.03704			(Bernstein et al, 2013)		0.659	0.378	1.148	44.56		0.458594	0.43299	0.485207	3.03704			(Bernstein et al, 2013)		0.659	0.378	1.148	47.38		0.916551	0.891509	0.941756	3.03704			(Bernstein et al, 2013)		0.659	0.378	1.148	44.56		0.458594	0.43299	0.485207
	Sub-total													Sub-total													Sub-total													Sub-total
	I-V pooled ES		0.69	0.47	1.011	100				I-V pooled	2.15106			I-V pooled ES		1.015	0.7	1.471	100				I-V pooled	2.10143			I-V pooled ES		0.69	0.47	1.011	100				I-V pooled	2.15106			I-V pooled ES		1.015	0.7	1.471	100				I-V pooled
	D+L pooled ES		0.69	0.47	1.011					D+L pooled	2.15106			D+L pooled ES		0.983	0.458	2.111					D+L pooled	4.60917			D+L pooled ES		0.69	0.47	1.011					D+L pooled	2.15106			D+L pooled ES		0.983	0.458	2.111					D+L pooled
	---------------------+---------------------------------------------------													---------------------+---------------------------------------------------													---------------------+---------------------------------------------------													---------------------+---------------------------------------------------
	rs10762058 GG							OR Ratio	LCI Ratio	UCI Ratio	UCI/LCI for each study			rs10762058 GG							OR Ratio	LCI Ratio	UCI Ratio	UCI/LCI for each study			rs10762058 GG							OR Ratio	LCI Ratio	UCI Ratio	UCI/LCI for each study			rs10762058 GG							OR Ratio	LCI Ratio	UCI Ratio
	(Kim et al, 2009)		4.942	2.333	10.469	75.36		1.26491	2.21979	0.721055	4.48736			(Kim et al, 2009)		4.942	2.333	10.469	75.36		1.26491	2.21979	0.721055	4.48736			(Kim et al, 2009)		4.942	2.333	10.469	75.36		1.26491	2.21979	0.721055	4.48736			(Kim et al, 2009)		4.942	2.333	10.469	75.36		1.26491	2.21979	0.721055
	(Bernstein et al, 2013)		3.907	1.051	14.519	24.64		0.790571	0.450493	1.38686	13.8145			(Bernstein et al, 2013)		3.907	1.051	14.519	24.64		0.790571	0.450493	1.38686	13.8145			(Bernstein et al, 2013)		3.907	1.051	14.519	24.64		0.790571	0.450493	1.38686	13.8145			(Bernstein et al, 2013)		3.907	1.051	14.519	24.64		0.790571	0.450493	1.38686
	Sub-total													Sub-total													Sub-total													Sub-total
	I-V pooled ES		4.664	2.431	8.948	100				I-V pooled	3.68079			I-V pooled ES		4.664	2.431	8.948	100				I-V pooled	3.68079			I-V pooled ES		4.664	2.431	8.948	100				I-V pooled	3.68079			I-V pooled ES		4.664	2.431	8.948	100				I-V pooled
	D+L pooled ES		4.664	2.431	8.948					D+L pooled	3.68079			D+L pooled ES		4.664	2.431	8.948					D+L pooled	3.68079			D+L pooled ES		4.664	2.431	8.948					D+L pooled	3.68079			D+L pooled ES		4.664	2.431	8.948					D+L pooled
	---------------------+---------------------------------------------------													---------------------+---------------------------------------------------													---------------------+---------------------------------------------------													---------------------+---------------------------------------------------
	rs1786929 TT							OR Ratio	LCI Ratio	UCI Ratio	UCI/LCI for each study			rs1786929 TT							OR Ratio	LCI Ratio	UCI Ratio	UCI/LCI for each study			rs1786929 TT							OR Ratio	LCI Ratio	UCI Ratio	UCI/LCI for each study			rs1786929 TT							OR Ratio	LCI Ratio	UCI Ratio
[truncated: 266 more rows]
[truncated: 37 more columns]

[truncated: 9 more sheets: Markers with two controls_Data, AW vs NC Dominant_Data, AW vs NC Dominant_Results, AW vs NC Recessive_Data, AW vs NC Recessive_Results, DA- vs AW Dominant_Data, DA- vs AW Dominant_Results, DA- vs AW Recessive_Data, DA- vs AW Recessive_Results]
